# Supplementary material for: Comprehensive RNA-Seq Profiling Reveals Temporal and Tissue-Specific Changes in Gene Expression in Sprague–Dawley Rats as Response to Heat Stress Challenges
Source: Front Genet. 2021 Apr 9;12:651979. doi: 10.3389/fgene.2021.651979 (PMC8063118; doi:10.3389/fgene.2021.651979)
Supplement: Supplementary Table 10 — Significantly enriched biological processes (BPs) from differentially expressed genes (DEGs) identified in blood, liver, and adrenal glands. [file Data_Sheet_4.xlsx]

## Sheet: Sheet1
Table S10. Significantly enriched biological processes (BP) from differentially expressed genes (DEG) identified in blood, liver, and adrenal glands.
Summary of gene set analysis
Tissue (Criteria)	Comparisons	Total genes
Blood (P < 0.05, |FC|>2)	CT vs. H120	54
Liver (P < 0.01, FDR = 0.05, |FC|>2)	CT vs. H30	383
	CT vs. H60	605
	CT vs. H120	319
Adrenal glands (P < 0.01, FDR = 0.05, |FC|>2)	CT vs. H30	226
	CT vs. H60	552
	CT vs. H120	723
Note: FDR means false discovery rate, FC means fold change. CT means rats kept at 22 ± 1℃ and relative humidity of 50%, n = 5) or at three heat-stress conditions (42℃ for 30 min (H30, n = 5), 60 min (H60, n = 5), or 120 min (H120, n = 5).

## Sheet: Blood
Significantly (FDR = 0.05) enriched biological processes (BP) for differentially expressed genes (DEG) identified in blood (CT vs. H120). The purple words represent these BP were commonly enriched by genes identified both in blood and adrenal gland tissues; the red words represent these BP were commonly enriched by genes identified in liver and adrenal gland tissues; the black words represent the…
Go terms	GO ID	Out (38)	All (17705)	FDR	Genes
antigen processing and presentation of peptide or polysaccharide antigen via MHC class II	GO:0002504	5	21	7.98997e-07	ENSRNOG00000000451;ENSRNOG00000032708;ENSRNOG00000032844;ENSRNOG00000033215;ENSRNOG00000047854
immune system process	GO:0002376	17	2070	0.00019815	ENSRNOG00000000451;ENSRNOG00000000562;ENSRNOG00000000851;ENSRNOG00000009342;ENSRNOG00000011557;ENSRNOG00000015903;ENSRNOG00000017645;ENSRNOG00000018087;ENSRNOG00000020845;ENSRNOG00000026653;ENSRNOG00000032708;ENSRNOG00000032844;ENSRNOG00000033215;ENSRNOG00000036701;ENSRNOG00000042838;ENSRNOG00000047854;ENSRNOG00000059900
antigen processing and presentation	GO:0019882	5	79	0.000269535	ENSRNOG00000000451;ENSRNOG00000032708;ENSRNOG00000032844;ENSRNOG00000033215;ENSRNOG00000047854
antigen processing and presentation of peptide antigen via MHC class II	GO:0002495	3	14	0.000948929	ENSRNOG00000000451;ENSRNOG00000032708;ENSRNOG00000032844
immune response	GO:0006955	12	1317	0.00278329	ENSRNOG00000000451;ENSRNOG00000000562;ENSRNOG00000000851;ENSRNOG00000009342;ENSRNOG00000011557;ENSRNOG00000017645;ENSRNOG00000018087;ENSRNOG00000032708;ENSRNOG00000032844;ENSRNOG00000033215;ENSRNOG00000036701;ENSRNOG00000047854
multi-organism process	GO:0051704	13	1856	0.0149177	ENSRNOG00000000562;ENSRNOG00000000851;ENSRNOG00000003895;ENSRNOG00000005825;ENSRNOG00000009342;ENSRNOG00000011557;ENSRNOG00000015753;ENSRNOG00000017117;ENSRNOG00000018087;ENSRNOG00000019090;ENSRNOG00000019568;ENSRNOG00000042838;ENSRNOG00000059900
response to interferon-gamma	GO:0034341	4	116	0.018048	ENSRNOG00000000451;ENSRNOG00000018087;ENSRNOG00000032708;ENSRNOG00000036701
antigen processing and presentation of exogenous peptide antigen via MHC class II	GO:0019886	2	8	0.018095	ENSRNOG00000000451;ENSRNOG00000032708
antigen processing and presentation of peptide antigen	GO:0048002	3	48	0.0190553	ENSRNOG00000000451;ENSRNOG00000032708;ENSRNOG00000032844
defense response	GO:0006952	10	1203	0.0191859	ENSRNOG00000000451;ENSRNOG00000000562;ENSRNOG00000002946;ENSRNOG00000005825;ENSRNOG00000009342;ENSRNOG00000011557;ENSRNOG00000018087;ENSRNOG00000032708;ENSRNOG00000036701;ENSRNOG00000059900
antigen processing and presentation of exogenous peptide antigen	GO:0002478	2	12	0.0308523	ENSRNOG00000000451;ENSRNOG00000032708
antigen processing and presentation of exogenous antigen	GO:0019884	2	14	0.0388883	ENSRNOG00000000451;ENSRNOG00000032708
Note: FDR means false discovery rate.

## Sheet: Liver
Significantly (FDR = 0.05) enriched biological processes (BP) for differentially expressed genes (DEG) identified in liver. Green-colored cells represent the GO terms common to all the three organs (consensus heat-stress response [HSR]); grey-colored cells contain terms common to two comparisons (common HSR); and the remaining cells are color-coded by comparisons (red = CT vs. H30 only; orange = …
Go terms	GO ID	CK vs. H30				CK vs. H60				CK vs. H120
		Out (323)	All (17705)	FDR	Genes	Out (492)	All (17705)	FDR	Genes	Out (271)	All (17705)	FDR	Genes
metabolic process	GO:0008152	263	10478	2.12493e-14	ENSRNOG00000000165;ENSRNOG00000000172;ENSRNOG00000000184;ENSRNOG00000000443;ENSRNOG00000000521;ENSRNOG00000000571;ENSRNOG00000000799;ENSRNOG00000000967;ENSRNOG00000001442;ENSRNOG00000001517;ENSRNOG00000002217;ENSRNOG00000002218;ENSRNOG00000002342;ENSRNOG00000002520;ENSRNOG00000002828;ENSRNOG00000002871;ENSRNOG00000002896;ENSRNOG00000003232;ENSRNOG00000003348;ENSRNOG00000003649;ENSRNOG00000003714;…	386	10478	1.88816e-16	ENSRNOG00000000053;ENSRNOG00000000064;ENSRNOG00000000186;ENSRNOG00000000420;ENSRNOG00000000461;ENSRNOG00000000521;ENSRNOG00000000658;ENSRNOG00000000909;ENSRNOG00000000967;ENSRNOG00000001142;ENSRNOG00000001182;ENSRNOG00000001189;ENSRNOG00000001369;ENSRNOG00000001391;ENSRNOG00000001418;ENSRNOG00000001420;ENSRNOG00000001517;ENSRNOG00000001582;ENSRNOG00000001607;ENSRNOG00000001647;ENSRNOG00000001738;…	223	10478	1.89902e-13	ENSRNOG00000000053;ENSRNOG00000000165;ENSRNOG00000000428;ENSRNOG00000000520;ENSRNOG00000000521;ENSRNOG00000000909;ENSRNOG00000000967;ENSRNOG00000001030;ENSRNOG00000001106;ENSRNOG00000001142;ENSRNOG00000001442;ENSRNOG00000001517;ENSRNOG00000001738;ENSRNOG00000001797;ENSRNOG00000001827;ENSRNOG00000002278;ENSRNOG00000002292;ENSRNOG00000002478;ENSRNOG00000002520;ENSRNOG00000002572;ENSRNOG00000002609;…
small molecule metabolic process	GO:0044281	78	1563	1.86274e-13	ENSRNOG00000000165;ENSRNOG00000000967;ENSRNOG00000001442;ENSRNOG00000001517;ENSRNOG00000002342;ENSRNOG00000004172;ENSRNOG00000005130;ENSRNOG00000005266;ENSRNOG00000005424;ENSRNOG00000005542;ENSRNOG00000005861;ENSRNOG00000005987;ENSRNOG00000006779;ENSRNOG00000006787;ENSRNOG00000007139;ENSRNOG00000007235;ENSRNOG00000008245;ENSRNOG00000008586;ENSRNOG00000008830;ENSRNOG00000009488;ENSRNOG00000009715;…	106	1563	5.61858e-15	ENSRNOG00000000064;ENSRNOG00000000658;ENSRNOG00000000967;ENSRNOG00000001142;ENSRNOG00000001189;ENSRNOG00000001369;ENSRNOG00000001391;ENSRNOG00000001517;ENSRNOG00000001797;ENSRNOG00000002128;ENSRNOG00000002478;ENSRNOG00000002609;ENSRNOG00000002693;ENSRNOG00000002991;ENSRNOG00000003228;ENSRNOG00000003463;ENSRNOG00000003745;ENSRNOG00000004377;ENSRNOG00000004649;ENSRNOG00000005542;ENSRNOG00000005668;…	69	1563	2.77559e-13	ENSRNOG00000000165;ENSRNOG00000000967;ENSRNOG00000001142;ENSRNOG00000001442;ENSRNOG00000001517;ENSRNOG00000001797;ENSRNOG00000002478;ENSRNOG00000002609;ENSRNOG00000002826;ENSRNOG00000003228;ENSRNOG00000003302;ENSRNOG00000004377;ENSRNOG00000005266;ENSRNOG00000005424;ENSRNOG00000005861;ENSRNOG00000006331;ENSRNOG00000007139;ENSRNOG00000007763;ENSRNOG00000008074;ENSRNOG00000008245;ENSRNOG00000008474;…
oxidation-reduction process	GO:0055114	57	995	1.22486e-11	ENSRNOG00000000172;ENSRNOG00000001442;ENSRNOG00000002218;ENSRNOG00000002342;ENSRNOG00000002896;ENSRNOG00000003649;ENSRNOG00000005130;ENSRNOG00000005861;ENSRNOG00000005987;ENSRNOG00000006779;ENSRNOG00000006787;ENSRNOG00000008245;ENSRNOG00000008586;ENSRNOG00000009488;ENSRNOG00000009715;ENSRNOG00000009875;ENSRNOG00000009957;ENSRNOG00000012123;ENSRNOG00000012772;ENSRNOG00000013552;ENSRNOG00000013982;…	77	995	2.55571e-13	ENSRNOG00000000658;ENSRNOG00000001182;ENSRNOG00000002609;ENSRNOG00000003620;ENSRNOG00000004206;ENSRNOG00000005668;ENSRNOG00000005698;ENSRNOG00000006779;ENSRNOG00000007895;ENSRNOG00000008047;ENSRNOG00000008474;ENSRNOG00000008553;ENSRNOG00000009364;ENSRNOG00000009488;ENSRNOG00000009538;ENSRNOG00000009565;ENSRNOG00000009592;ENSRNOG00000009715;ENSRNOG00000009741;ENSRNOG00000009994;ENSRNOG00000011497;…	48	995	2.49648e-10	ENSRNOG00000000428;ENSRNOG00000001442;ENSRNOG00000002609;ENSRNOG00000002826;ENSRNOG00000003302;ENSRNOG00000003620;ENSRNOG00000005861;ENSRNOG00000007763;ENSRNOG00000008074;ENSRNOG00000008245;ENSRNOG00000008474;ENSRNOG00000009088;ENSRNOG00000009488;ENSRNOG00000009550;ENSRNOG00000009565;ENSRNOG00000009592;ENSRNOG00000009663;ENSRNOG00000009715;ENSRNOG00000009734;ENSRNOG00000009875;ENSRNOG00000009994;…
cellular metabolic process	GO:0044237	233	9460	2.84877e-09	ENSRNOG00000000165;ENSRNOG00000000172;ENSRNOG00000000184;ENSRNOG00000000443;ENSRNOG00000000521;ENSRNOG00000000571;ENSRNOG00000000799;ENSRNOG00000000967;ENSRNOG00000001442;ENSRNOG00000001517;ENSRNOG00000002217;ENSRNOG00000002218;ENSRNOG00000002342;ENSRNOG00000002520;ENSRNOG00000002828;ENSRNOG00000002871;ENSRNOG00000002896;ENSRNOG00000003232;ENSRNOG00000003348;ENSRNOG00000003649;ENSRNOG00000003714;…	351	9460	2.42944e-13	ENSRNOG00000000053;ENSRNOG00000000064;ENSRNOG00000000186;ENSRNOG00000000420;ENSRNOG00000000461;ENSRNOG00000000521;ENSRNOG00000000658;ENSRNOG00000000909;ENSRNOG00000000967;ENSRNOG00000001142;ENSRNOG00000001189;ENSRNOG00000001369;ENSRNOG00000001391;ENSRNOG00000001418;ENSRNOG00000001420;ENSRNOG00000001517;ENSRNOG00000001582;ENSRNOG00000001647;ENSRNOG00000001738;ENSRNOG00000001797;ENSRNOG00000002116;…	195	9460	2.87617e-08	ENSRNOG00000000053;ENSRNOG00000000165;ENSRNOG00000000520;ENSRNOG00000000521;ENSRNOG00000000909;ENSRNOG00000000967;ENSRNOG00000001030;ENSRNOG00000001106;ENSRNOG00000001142;ENSRNOG00000001442;ENSRNOG00000001517;ENSRNOG00000001738;ENSRNOG00000001797;ENSRNOG00000002278;ENSRNOG00000002292;ENSRNOG00000002478;ENSRNOG00000002520;ENSRNOG00000002572;ENSRNOG00000002609;ENSRNOG00000002802;ENSRNOG00000002946;…
lipid metabolic process	GO:0006629	53	1070	2.04844e-08	ENSRNOG00000000571;ENSRNOG00000000967;ENSRNOG00000001442;ENSRNOG00000001517;ENSRNOG00000002342;ENSRNOG00000002896;ENSRNOG00000004172;ENSRNOG00000005542;ENSRNOG00000005861;ENSRNOG00000006779;ENSRNOG00000006787;ENSRNOG00000007545;ENSRNOG00000008245;ENSRNOG00000008830;ENSRNOG00000009488;ENSRNOG00000010580;ENSRNOG00000011330;ENSRNOG00000011404;ENSRNOG00000012123;ENSRNOG00000012404;ENSRNOG00000012911;…	60	1070	1.09511e-05	ENSRNOG00000000658;ENSRNOG00000000967;ENSRNOG00000001142;ENSRNOG00000001189;ENSRNOG00000001517;ENSRNOG00000002478;ENSRNOG00000003228;ENSRNOG00000003463;ENSRNOG00000003924;ENSRNOG00000004377;ENSRNOG00000004649;ENSRNOG00000005542;ENSRNOG00000006331;ENSRNOG00000006779;ENSRNOG00000007625;ENSRNOG00000008474;ENSRNOG00000009488;ENSRNOG00000009538;ENSRNOG00000009565;ENSRNOG00000009592;ENSRNOG00000013004;…	57	1070	9.41747e-14	ENSRNOG00000000967;ENSRNOG00000001142;ENSRNOG00000001442;ENSRNOG00000001517;ENSRNOG00000002478;ENSRNOG00000002826;ENSRNOG00000003228;ENSRNOG00000004377;ENSRNOG00000005861;ENSRNOG00000006331;ENSRNOG00000007545;ENSRNOG00000007625;ENSRNOG00000008074;ENSRNOG00000008245;ENSRNOG00000008474;ENSRNOG00000009094;ENSRNOG00000009488;ENSRNOG00000009550;ENSRNOG00000009565;ENSRNOG00000009592;ENSRNOG00000009734;…
organic substance metabolic process	GO:0071704	237	9900	2.6679e-08	ENSRNOG00000000165;ENSRNOG00000000184;ENSRNOG00000000443;ENSRNOG00000000521;ENSRNOG00000000571;ENSRNOG00000000799;ENSRNOG00000000967;ENSRNOG00000001442;ENSRNOG00000001517;ENSRNOG00000002217;ENSRNOG00000002218;ENSRNOG00000002342;ENSRNOG00000002520;ENSRNOG00000002828;ENSRNOG00000002871;ENSRNOG00000002896;ENSRNOG00000003232;ENSRNOG00000003348;ENSRNOG00000003714;ENSRNOG00000003977;ENSRNOG00000004172;…	352	9900	1.42008e-10	ENSRNOG00000000053;ENSRNOG00000000064;ENSRNOG00000000420;ENSRNOG00000000461;ENSRNOG00000000521;ENSRNOG00000000658;ENSRNOG00000000909;ENSRNOG00000000967;ENSRNOG00000001142;ENSRNOG00000001189;ENSRNOG00000001369;ENSRNOG00000001391;ENSRNOG00000001418;ENSRNOG00000001420;ENSRNOG00000001517;ENSRNOG00000001582;ENSRNOG00000001607;ENSRNOG00000001647;ENSRNOG00000001738;ENSRNOG00000001797;ENSRNOG00000001827;…	200	9900	7.31586e-08	ENSRNOG00000000053;ENSRNOG00000000165;ENSRNOG00000000520;ENSRNOG00000000521;ENSRNOG00000000909;ENSRNOG00000000967;ENSRNOG00000001030;ENSRNOG00000001106;ENSRNOG00000001142;ENSRNOG00000001442;ENSRNOG00000001517;ENSRNOG00000001738;ENSRNOG00000001797;ENSRNOG00000001827;ENSRNOG00000002278;ENSRNOG00000002292;ENSRNOG00000002478;ENSRNOG00000002520;ENSRNOG00000002572;ENSRNOG00000002609;ENSRNOG00000002826;…
ribose phosphate metabolic process	GO:0019693	32	448	2.6679e-08	ENSRNOG00000001517;ENSRNOG00000004172;ENSRNOG00000005130;ENSRNOG00000005861;ENSRNOG00000006779;ENSRNOG00000007235;ENSRNOG00000009957;ENSRNOG00000010558;ENSRNOG00000010580;ENSRNOG00000016000;ENSRNOG00000016122;ENSRNOG00000018755;ENSRNOG00000023150;ENSRNOG00000023387;ENSRNOG00000028366;ENSRNOG00000029707;ENSRNOG00000029971;ENSRNOG00000030700;ENSRNOG00000031033;ENSRNOG00000031053;ENSRNOG00000031766;…	44	448	1.42008e-10	ENSRNOG00000000064;ENSRNOG00000000658;ENSRNOG00000001517;ENSRNOG00000001797;ENSRNOG00000002128;ENSRNOG00000002693;ENSRNOG00000005668;ENSRNOG00000006331;ENSRNOG00000006589;ENSRNOG00000006779;ENSRNOG00000007235;ENSRNOG00000007895;ENSRNOG00000009364;ENSRNOG00000009565;ENSRNOG00000009994;ENSRNOG00000010558;ENSRNOG00000013376;ENSRNOG00000014338;ENSRNOG00000016660;ENSRNOG00000016924;ENSRNOG00000018289;…	25	448	1.99353e-06	ENSRNOG00000001517;ENSRNOG00000001797;ENSRNOG00000003302;ENSRNOG00000005861;ENSRNOG00000006331;ENSRNOG00000009094;ENSRNOG00000009565;ENSRNOG00000009994;ENSRNOG00000010558;ENSRNOG00000013376;ENSRNOG00000016122;ENSRNOG00000016552;ENSRNOG00000016924;ENSRNOG00000017523;ENSRNOG00000018755;ENSRNOG00000019742;ENSRNOG00000020420;ENSRNOG00000020696;ENSRNOG00000023150;ENSRNOG00000029993;ENSRNOG00000045636;…
sterol biosynthetic process	GO:0016126	11	41	6.01624e-08	ENSRNOG00000001442;ENSRNOG00000005542;ENSRNOG00000006787;ENSRNOG00000009488;ENSRNOG00000012911;ENSRNOG00000016122;ENSRNOG00000020853;ENSRNOG00000032297;ENSRNOG00000049604;ENSRNOG00000054549;ENSRNOG00000056728	9	41	6.0099e-05	ENSRNOG00000002478;ENSRNOG00000003463;ENSRNOG00000005542;ENSRNOG00000009488;ENSRNOG00000009592;ENSRNOG00000013376;ENSRNOG00000020696;ENSRNOG00000054549;ENSRNOG00000056728	15	41	3.90434e-14	ENSRNOG00000001442;ENSRNOG00000002478;ENSRNOG00000002826;ENSRNOG00000009488;ENSRNOG00000009550;ENSRNOG00000009592;ENSRNOG00000013376;ENSRNOG00000016122;ENSRNOG00000016552;ENSRNOG00000020696;ENSRNOG00000021314;ENSRNOG00000032297;ENSRNOG00000049604;ENSRNOG00000054549;ENSRNOG00000056728
cholesterol biosynthetic process	GO:0006695	10	34	1.38635e-07	ENSRNOG00000001442;ENSRNOG00000005542;ENSRNOG00000006787;ENSRNOG00000009488;ENSRNOG00000012911;ENSRNOG00000016122;ENSRNOG00000020853;ENSRNOG00000049604;ENSRNOG00000054549;ENSRNOG00000056728	9	34	1.53994e-05	ENSRNOG00000002478;ENSRNOG00000003463;ENSRNOG00000005542;ENSRNOG00000009488;ENSRNOG00000009592;ENSRNOG00000013376;ENSRNOG00000020696;ENSRNOG00000054549;ENSRNOG00000056728	13	34	8.2529e-13	ENSRNOG00000001442;ENSRNOG00000002478;ENSRNOG00000002826;ENSRNOG00000009488;ENSRNOG00000009592;ENSRNOG00000013376;ENSRNOG00000016122;ENSRNOG00000016552;ENSRNOG00000020696;ENSRNOG00000021314;ENSRNOG00000049604;ENSRNOG00000054549;ENSRNOG00000056728
nucleotide metabolic process	GO:0009117	34	545	1.56252e-07	ENSRNOG00000001517;ENSRNOG00000004172;ENSRNOG00000005130;ENSRNOG00000005861;ENSRNOG00000006779;ENSRNOG00000007235;ENSRNOG00000009715;ENSRNOG00000009957;ENSRNOG00000009982;ENSRNOG00000010558;ENSRNOG00000010580;ENSRNOG00000016000;ENSRNOG00000016122;ENSRNOG00000018755;ENSRNOG00000023150;ENSRNOG00000023387;ENSRNOG00000028366;ENSRNOG00000029707;ENSRNOG00000029971;ENSRNOG00000030700;ENSRNOG00000031033;…	53	545	1.78863e-12	ENSRNOG00000000064;ENSRNOG00000000658;ENSRNOG00000001369;ENSRNOG00000001517;ENSRNOG00000001797;ENSRNOG00000002128;ENSRNOG00000002693;ENSRNOG00000005668;ENSRNOG00000006331;ENSRNOG00000006589;ENSRNOG00000006779;ENSRNOG00000007235;ENSRNOG00000007895;ENSRNOG00000009364;ENSRNOG00000009565;ENSRNOG00000009715;ENSRNOG00000009994;ENSRNOG00000010558;ENSRNOG00000013376;ENSRNOG00000014338;ENSRNOG00000016660;…	28	545	1.75076e-06	ENSRNOG00000001517;ENSRNOG00000001797;ENSRNOG00000003302;ENSRNOG00000005861;ENSRNOG00000006331;ENSRNOG00000009094;ENSRNOG00000009565;ENSRNOG00000009715;ENSRNOG00000009994;ENSRNOG00000010558;ENSRNOG00000013376;ENSRNOG00000016122;ENSRNOG00000016552;ENSRNOG00000016924;ENSRNOG00000017523;ENSRNOG00000018397;ENSRNOG00000018755;ENSRNOG00000019742;ENSRNOG00000020420;ENSRNOG00000020696;ENSRNOG00000023150;…
secondary alcohol biosynthetic process	GO:1902653	10	35	1.56252e-07	ENSRNOG00000001442;ENSRNOG00000005542;ENSRNOG00000006787;ENSRNOG00000009488;ENSRNOG00000012911;ENSRNOG00000016122;ENSRNOG00000020853;ENSRNOG00000049604;ENSRNOG00000054549;ENSRNOG00000056728	9	35	1.81945e-05	ENSRNOG00000002478;ENSRNOG00000003463;ENSRNOG00000005542;ENSRNOG00000009488;ENSRNOG00000009592;ENSRNOG00000013376;ENSRNOG00000020696;ENSRNOG00000054549;ENSRNOG00000056728	13	35	1.13329e-12	ENSRNOG00000001442;ENSRNOG00000002478;ENSRNOG00000002826;ENSRNOG00000009488;ENSRNOG00000009592;ENSRNOG00000013376;ENSRNOG00000016122;ENSRNOG00000016552;ENSRNOG00000020696;ENSRNOG00000021314;ENSRNOG00000049604;ENSRNOG00000054549;ENSRNOG00000056728
nucleoside phosphate metabolic process	GO:0006753	34	552	1.9578e-07	ENSRNOG00000001517;ENSRNOG00000004172;ENSRNOG00000005130;ENSRNOG00000005861;ENSRNOG00000006779;ENSRNOG00000007235;ENSRNOG00000009715;ENSRNOG00000009957;ENSRNOG00000009982;ENSRNOG00000010558;ENSRNOG00000010580;ENSRNOG00000016000;ENSRNOG00000016122;ENSRNOG00000018755;ENSRNOG00000023150;ENSRNOG00000023387;ENSRNOG00000028366;ENSRNOG00000029707;ENSRNOG00000029971;ENSRNOG00000030700;ENSRNOG00000031033;…	53	552	2.54185e-12	ENSRNOG00000000064;ENSRNOG00000000658;ENSRNOG00000001369;ENSRNOG00000001517;ENSRNOG00000001797;ENSRNOG00000002128;ENSRNOG00000002693;ENSRNOG00000005668;ENSRNOG00000006331;ENSRNOG00000006589;ENSRNOG00000006779;ENSRNOG00000007235;ENSRNOG00000007895;ENSRNOG00000009364;ENSRNOG00000009565;ENSRNOG00000009715;ENSRNOG00000009994;ENSRNOG00000010558;ENSRNOG00000013376;ENSRNOG00000014338;ENSRNOG00000016660;…	28	552	2.14572e-06	ENSRNOG00000001517;ENSRNOG00000001797;ENSRNOG00000003302;ENSRNOG00000005861;ENSRNOG00000006331;ENSRNOG00000009094;ENSRNOG00000009565;ENSRNOG00000009715;ENSRNOG00000009994;ENSRNOG00000010558;ENSRNOG00000013376;ENSRNOG00000016122;ENSRNOG00000016552;ENSRNOG00000016924;ENSRNOG00000017523;ENSRNOG00000018397;ENSRNOG00000018755;ENSRNOG00000019742;ENSRNOG00000020420;ENSRNOG00000020696;ENSRNOG00000023150;…
cellular amide metabolic process	GO:0043603	54	1204	1.96129e-07	ENSRNOG00000000571;ENSRNOG00000000799;ENSRNOG00000001517;ENSRNOG00000002828;ENSRNOG00000004172;ENSRNOG00000004196;ENSRNOG00000005130;ENSRNOG00000005266;ENSRNOG00000005437;ENSRNOG00000005861;ENSRNOG00000008586;ENSRNOG00000008830;ENSRNOG00000009432;ENSRNOG00000009446;ENSRNOG00000010580;ENSRNOG00000012650;ENSRNOG00000013409;ENSRNOG00000013439;ENSRNOG00000014350;ENSRNOG00000015335;ENSRNOG00000016220;…	69	1204	9.36116e-07	ENSRNOG00000000658;ENSRNOG00000001517;ENSRNOG00000001738;ENSRNOG00000002116;ENSRNOG00000002609;ENSRNOG00000002828;ENSRNOG00000003300;ENSRNOG00000003724;ENSRNOG00000004196;ENSRNOG00000006331;ENSRNOG00000006898;ENSRNOG00000006990;ENSRNOG00000007625;ENSRNOG00000007895;ENSRNOG00000008553;ENSRNOG00000009084;ENSRNOG00000009152;ENSRNOG00000009565;ENSRNOG00000009920;ENSRNOG00000009994;ENSRNOG00000011494;…	34	1204	0.00668604	ENSRNOG00000001106;ENSRNOG00000001517;ENSRNOG00000001738;ENSRNOG00000002292;ENSRNOG00000002609;ENSRNOG00000005266;ENSRNOG00000005861;ENSRNOG00000006331;ENSRNOG00000006990;ENSRNOG00000007625;ENSRNOG00000009446;ENSRNOG00000009565;ENSRNOG00000009920;ENSRNOG00000009994;ENSRNOG00000013376;ENSRNOG00000016552;ENSRNOG00000016924;ENSRNOG00000018755;ENSRNOG00000019742;ENSRNOG00000019834;ENSRNOG00000020298;…
purine ribonucleotide metabolic process	GO:0009150	29	419	2.35951e-07	ENSRNOG00000001517;ENSRNOG00000004172;ENSRNOG00000005130;ENSRNOG00000006779;ENSRNOG00000007235;ENSRNOG00000009957;ENSRNOG00000010558;ENSRNOG00000010580;ENSRNOG00000016000;ENSRNOG00000016122;ENSRNOG00000018755;ENSRNOG00000023150;ENSRNOG00000023387;ENSRNOG00000028366;ENSRNOG00000029707;ENSRNOG00000029971;ENSRNOG00000030700;ENSRNOG00000031033;ENSRNOG00000031053;ENSRNOG00000031766;ENSRNOG00000031979;…	41	419	7.49632e-10	ENSRNOG00000000064;ENSRNOG00000000658;ENSRNOG00000001517;ENSRNOG00000002128;ENSRNOG00000002693;ENSRNOG00000005668;ENSRNOG00000006331;ENSRNOG00000006589;ENSRNOG00000006779;ENSRNOG00000007235;ENSRNOG00000007895;ENSRNOG00000009364;ENSRNOG00000009565;ENSRNOG00000009994;ENSRNOG00000010558;ENSRNOG00000013376;ENSRNOG00000014338;ENSRNOG00000016660;ENSRNOG00000016924;ENSRNOG00000018289;ENSRNOG00000018755;…	21	419	8.71106e-05	ENSRNOG00000001517;ENSRNOG00000003302;ENSRNOG00000006331;ENSRNOG00000009094;ENSRNOG00000009565;ENSRNOG00000009994;ENSRNOG00000010558;ENSRNOG00000013376;ENSRNOG00000016122;ENSRNOG00000016552;ENSRNOG00000016924;ENSRNOG00000018755;ENSRNOG00000019742;ENSRNOG00000020420;ENSRNOG00000020696;ENSRNOG00000023150;ENSRNOG00000029993;ENSRNOG00000045636;ENSRNOG00000048949;ENSRNOG00000049604;ENSRNOG00000056457
purine-containing compound metabolic process	GO:0072521	31	477	2.60368e-07	ENSRNOG00000001517;ENSRNOG00000004172;ENSRNOG00000005130;ENSRNOG00000006779;ENSRNOG00000007235;ENSRNOG00000009957;ENSRNOG00000009982;ENSRNOG00000010558;ENSRNOG00000010580;ENSRNOG00000016000;ENSRNOG00000016122;ENSRNOG00000018755;ENSRNOG00000023150;ENSRNOG00000023387;ENSRNOG00000028366;ENSRNOG00000029707;ENSRNOG00000029971;ENSRNOG00000030700;ENSRNOG00000031033;ENSRNOG00000031053;ENSRNOG00000031766;…	44	477	7.95285e-10	ENSRNOG00000000064;ENSRNOG00000000658;ENSRNOG00000001369;ENSRNOG00000001517;ENSRNOG00000002128;ENSRNOG00000002693;ENSRNOG00000005668;ENSRNOG00000006331;ENSRNOG00000006589;ENSRNOG00000006779;ENSRNOG00000007235;ENSRNOG00000007895;ENSRNOG00000009364;ENSRNOG00000009565;ENSRNOG00000009994;ENSRNOG00000010558;ENSRNOG00000013376;ENSRNOG00000014338;ENSRNOG00000016660;ENSRNOG00000016924;ENSRNOG00000017105;…	22	477	0.000147458	ENSRNOG00000001517;ENSRNOG00000003302;ENSRNOG00000006331;ENSRNOG00000009094;ENSRNOG00000009565;ENSRNOG00000009994;ENSRNOG00000010558;ENSRNOG00000013376;ENSRNOG00000016122;ENSRNOG00000016552;ENSRNOG00000016924;ENSRNOG00000018755;ENSRNOG00000019742;ENSRNOG00000020420;ENSRNOG00000020696;ENSRNOG00000023150;ENSRNOG00000029993;ENSRNOG00000045636;ENSRNOG00000048949;ENSRNOG00000049604;ENSRNOG00000051171;…
organic acid metabolic process	GO:0006082	43	851	3.3564e-07	ENSRNOG00000000967;ENSRNOG00000001442;ENSRNOG00000001517;ENSRNOG00000004172;ENSRNOG00000005130;ENSRNOG00000005266;ENSRNOG00000005424;ENSRNOG00000005987;ENSRNOG00000006779;ENSRNOG00000008245;ENSRNOG00000008586;ENSRNOG00000008830;ENSRNOG00000009488;ENSRNOG00000009715;ENSRNOG00000009982;ENSRNOG00000010580;ENSRNOG00000011351;ENSRNOG00000011573;ENSRNOG00000012911;ENSRNOG00000013409;ENSRNOG00000013552;…	65	851	6.29304e-11	ENSRNOG00000000658;ENSRNOG00000000967;ENSRNOG00000001142;ENSRNOG00000001391;ENSRNOG00000001517;ENSRNOG00000002128;ENSRNOG00000002478;ENSRNOG00000002609;ENSRNOG00000002991;ENSRNOG00000003228;ENSRNOG00000003463;ENSRNOG00000004377;ENSRNOG00000004649;ENSRNOG00000006331;ENSRNOG00000006589;ENSRNOG00000006779;ENSRNOG00000007895;ENSRNOG00000008474;ENSRNOG00000008553;ENSRNOG00000009488;ENSRNOG00000009538;…	41	851	1.06946e-08	ENSRNOG00000000967;ENSRNOG00000001142;ENSRNOG00000001442;ENSRNOG00000001517;ENSRNOG00000002478;ENSRNOG00000002609;ENSRNOG00000003228;ENSRNOG00000004377;ENSRNOG00000005266;ENSRNOG00000005424;ENSRNOG00000006331;ENSRNOG00000007763;ENSRNOG00000008245;ENSRNOG00000008474;ENSRNOG00000009488;ENSRNOG00000009565;ENSRNOG00000009715;ENSRNOG00000009994;ENSRNOG00000013552;ENSRNOG00000014806;ENSRNOG00000015052;…
ribonucleotide metabolic process	GO:0009259	29	433	4.07696e-07	ENSRNOG00000001517;ENSRNOG00000004172;ENSRNOG00000005130;ENSRNOG00000006779;ENSRNOG00000007235;ENSRNOG00000009957;ENSRNOG00000010558;ENSRNOG00000010580;ENSRNOG00000016000;ENSRNOG00000016122;ENSRNOG00000018755;ENSRNOG00000023150;ENSRNOG00000023387;ENSRNOG00000028366;ENSRNOG00000029707;ENSRNOG00000029971;ENSRNOG00000030700;ENSRNOG00000031033;ENSRNOG00000031053;ENSRNOG00000031766;ENSRNOG00000031979;…	42	433	6.16076e-10	ENSRNOG00000000064;ENSRNOG00000000658;ENSRNOG00000001517;ENSRNOG00000001797;ENSRNOG00000002128;ENSRNOG00000002693;ENSRNOG00000005668;ENSRNOG00000006331;ENSRNOG00000006589;ENSRNOG00000006779;ENSRNOG00000007235;ENSRNOG00000007895;ENSRNOG00000009364;ENSRNOG00000009565;ENSRNOG00000009994;ENSRNOG00000010558;ENSRNOG00000013376;ENSRNOG00000014338;ENSRNOG00000016660;ENSRNOG00000016924;ENSRNOG00000018289;…	22	433	4.40251e-05	ENSRNOG00000001517;ENSRNOG00000001797;ENSRNOG00000003302;ENSRNOG00000006331;ENSRNOG00000009094;ENSRNOG00000009565;ENSRNOG00000009994;ENSRNOG00000010558;ENSRNOG00000013376;ENSRNOG00000016122;ENSRNOG00000016552;ENSRNOG00000016924;ENSRNOG00000018755;ENSRNOG00000019742;ENSRNOG00000020420;ENSRNOG00000020696;ENSRNOG00000023150;ENSRNOG00000029993;ENSRNOG00000045636;ENSRNOG00000048949;ENSRNOG00000049604;…
cellular lipid metabolic process	GO:0044255	42	827	4.07696e-07	ENSRNOG00000000571;ENSRNOG00000000967;ENSRNOG00000001442;ENSRNOG00000001517;ENSRNOG00000002342;ENSRNOG00000002896;ENSRNOG00000004172;ENSRNOG00000005542;ENSRNOG00000006779;ENSRNOG00000008245;ENSRNOG00000008830;ENSRNOG00000009488;ENSRNOG00000010580;ENSRNOG00000011330;ENSRNOG00000011404;ENSRNOG00000012404;ENSRNOG00000012911;ENSRNOG00000013552;ENSRNOG00000013794;ENSRNOG00000014178;ENSRNOG00000014254;…	51	827	6.88218e-06	ENSRNOG00000000658;ENSRNOG00000000967;ENSRNOG00000001142;ENSRNOG00000001189;ENSRNOG00000001517;ENSRNOG00000002478;ENSRNOG00000003228;ENSRNOG00000003463;ENSRNOG00000003924;ENSRNOG00000004377;ENSRNOG00000004649;ENSRNOG00000005542;ENSRNOG00000006331;ENSRNOG00000006779;ENSRNOG00000007625;ENSRNOG00000008474;ENSRNOG00000009488;ENSRNOG00000009538;ENSRNOG00000009565;ENSRNOG00000013376;ENSRNOG00000013552;…	44	827	1.04543e-10	ENSRNOG00000000967;ENSRNOG00000001142;ENSRNOG00000001442;ENSRNOG00000001517;ENSRNOG00000002478;ENSRNOG00000003228;ENSRNOG00000004377;ENSRNOG00000006331;ENSRNOG00000007625;ENSRNOG00000008245;ENSRNOG00000008474;ENSRNOG00000009094;ENSRNOG00000009488;ENSRNOG00000009565;ENSRNOG00000009734;ENSRNOG00000010421;ENSRNOG00000012404;ENSRNOG00000013376;ENSRNOG00000013552;ENSRNOG00000014117;ENSRNOG00000015052;…
primary metabolic process	GO:0044238	226	9545	4.13002e-07	ENSRNOG00000000165;ENSRNOG00000000184;ENSRNOG00000000443;ENSRNOG00000000521;ENSRNOG00000000571;ENSRNOG00000000799;ENSRNOG00000000967;ENSRNOG00000001442;ENSRNOG00000001517;ENSRNOG00000002217;ENSRNOG00000002218;ENSRNOG00000002342;ENSRNOG00000002520;ENSRNOG00000002828;ENSRNOG00000002871;ENSRNOG00000002896;ENSRNOG00000003232;ENSRNOG00000003348;ENSRNOG00000003714;ENSRNOG00000003977;ENSRNOG00000004172;…	341	9545	4.19269e-10	ENSRNOG00000000053;ENSRNOG00000000064;ENSRNOG00000000420;ENSRNOG00000000461;ENSRNOG00000000521;ENSRNOG00000000658;ENSRNOG00000000909;ENSRNOG00000000967;ENSRNOG00000001142;ENSRNOG00000001189;ENSRNOG00000001369;ENSRNOG00000001391;ENSRNOG00000001418;ENSRNOG00000001420;ENSRNOG00000001517;ENSRNOG00000001582;ENSRNOG00000001607;ENSRNOG00000001647;ENSRNOG00000001738;ENSRNOG00000001797;ENSRNOG00000001827;…	193	9545	3.07275e-07	ENSRNOG00000000053;ENSRNOG00000000165;ENSRNOG00000000520;ENSRNOG00000000521;ENSRNOG00000000909;ENSRNOG00000000967;ENSRNOG00000001030;ENSRNOG00000001106;ENSRNOG00000001142;ENSRNOG00000001442;ENSRNOG00000001517;ENSRNOG00000001738;ENSRNOG00000001797;ENSRNOG00000001827;ENSRNOG00000002278;ENSRNOG00000002292;ENSRNOG00000002478;ENSRNOG00000002520;ENSRNOG00000002572;ENSRNOG00000002609;ENSRNOG00000002826;…
purine nucleotide metabolic process	GO:0006163	29	440	4.94807e-07	ENSRNOG00000001517;ENSRNOG00000004172;ENSRNOG00000005130;ENSRNOG00000006779;ENSRNOG00000007235;ENSRNOG00000009957;ENSRNOG00000010558;ENSRNOG00000010580;ENSRNOG00000016000;ENSRNOG00000016122;ENSRNOG00000018755;ENSRNOG00000023150;ENSRNOG00000023387;ENSRNOG00000028366;ENSRNOG00000029707;ENSRNOG00000029971;ENSRNOG00000030700;ENSRNOG00000031033;ENSRNOG00000031053;ENSRNOG00000031766;ENSRNOG00000031979;…	42	440	7.96111e-10	ENSRNOG00000000064;ENSRNOG00000000658;ENSRNOG00000001369;ENSRNOG00000001517;ENSRNOG00000002128;ENSRNOG00000002693;ENSRNOG00000005668;ENSRNOG00000006331;ENSRNOG00000006589;ENSRNOG00000006779;ENSRNOG00000007235;ENSRNOG00000007895;ENSRNOG00000009364;ENSRNOG00000009565;ENSRNOG00000009994;ENSRNOG00000010558;ENSRNOG00000013376;ENSRNOG00000014338;ENSRNOG00000016660;ENSRNOG00000016924;ENSRNOG00000018289;…	21	440	0.000146603	ENSRNOG00000001517;ENSRNOG00000003302;ENSRNOG00000006331;ENSRNOG00000009094;ENSRNOG00000009565;ENSRNOG00000009994;ENSRNOG00000010558;ENSRNOG00000013376;ENSRNOG00000016122;ENSRNOG00000016552;ENSRNOG00000016924;ENSRNOG00000018755;ENSRNOG00000019742;ENSRNOG00000020420;ENSRNOG00000020696;ENSRNOG00000023150;ENSRNOG00000029993;ENSRNOG00000045636;ENSRNOG00000048949;ENSRNOG00000049604;ENSRNOG00000056457
nucleobase-containing small molecule metabolic process	GO:0055086	35	615	4.94807e-07	ENSRNOG00000001517;ENSRNOG00000004172;ENSRNOG00000005130;ENSRNOG00000005861;ENSRNOG00000006779;ENSRNOG00000007235;ENSRNOG00000009715;ENSRNOG00000009957;ENSRNOG00000009982;ENSRNOG00000010558;ENSRNOG00000010580;ENSRNOG00000014766;ENSRNOG00000016000;ENSRNOG00000016122;ENSRNOG00000018755;ENSRNOG00000023150;ENSRNOG00000023387;ENSRNOG00000028366;ENSRNOG00000029707;ENSRNOG00000029971;ENSRNOG00000030700;…	54	615	4.24999e-11	ENSRNOG00000000064;ENSRNOG00000000658;ENSRNOG00000001369;ENSRNOG00000001517;ENSRNOG00000001797;ENSRNOG00000002128;ENSRNOG00000002693;ENSRNOG00000005668;ENSRNOG00000006331;ENSRNOG00000006589;ENSRNOG00000006779;ENSRNOG00000007235;ENSRNOG00000007895;ENSRNOG00000009364;ENSRNOG00000009565;ENSRNOG00000009715;ENSRNOG00000009994;ENSRNOG00000010558;ENSRNOG00000013376;ENSRNOG00000014338;ENSRNOG00000016660;…	28	615	1.59829e-05	ENSRNOG00000001517;ENSRNOG00000001797;ENSRNOG00000003302;ENSRNOG00000005861;ENSRNOG00000006331;ENSRNOG00000009094;ENSRNOG00000009565;ENSRNOG00000009715;ENSRNOG00000009994;ENSRNOG00000010558;ENSRNOG00000013376;ENSRNOG00000016122;ENSRNOG00000016552;ENSRNOG00000016924;ENSRNOG00000017523;ENSRNOG00000018397;ENSRNOG00000018755;ENSRNOG00000019742;ENSRNOG00000020420;ENSRNOG00000020696;ENSRNOG00000023150;…
carboxylic acid metabolic process	GO:0019752	40	799	1.06892e-06	ENSRNOG00000000967;ENSRNOG00000001442;ENSRNOG00000001517;ENSRNOG00000004172;ENSRNOG00000005130;ENSRNOG00000005266;ENSRNOG00000005424;ENSRNOG00000006779;ENSRNOG00000008245;ENSRNOG00000008586;ENSRNOG00000008830;ENSRNOG00000009488;ENSRNOG00000009715;ENSRNOG00000010580;ENSRNOG00000011351;ENSRNOG00000011573;ENSRNOG00000012911;ENSRNOG00000013409;ENSRNOG00000013552;ENSRNOG00000013794;ENSRNOG00000014178;…	64	799	1.43305e-11	ENSRNOG00000000658;ENSRNOG00000000967;ENSRNOG00000001142;ENSRNOG00000001391;ENSRNOG00000001517;ENSRNOG00000002128;ENSRNOG00000002478;ENSRNOG00000002609;ENSRNOG00000002991;ENSRNOG00000003228;ENSRNOG00000003463;ENSRNOG00000004377;ENSRNOG00000004649;ENSRNOG00000006331;ENSRNOG00000006589;ENSRNOG00000006779;ENSRNOG00000007895;ENSRNOG00000008474;ENSRNOG00000008553;ENSRNOG00000009488;ENSRNOG00000009538;…	40	799	6.18964e-09	ENSRNOG00000000967;ENSRNOG00000001142;ENSRNOG00000001442;ENSRNOG00000001517;ENSRNOG00000002478;ENSRNOG00000002609;ENSRNOG00000003228;ENSRNOG00000004377;ENSRNOG00000005266;ENSRNOG00000005424;ENSRNOG00000006331;ENSRNOG00000007763;ENSRNOG00000008245;ENSRNOG00000008474;ENSRNOG00000009488;ENSRNOG00000009565;ENSRNOG00000009715;ENSRNOG00000009994;ENSRNOG00000013552;ENSRNOG00000014806;ENSRNOG00000015052;…
oxoacid metabolic process	GO:0043436	41	833	1.06892e-06	ENSRNOG00000000967;ENSRNOG00000001442;ENSRNOG00000001517;ENSRNOG00000004172;ENSRNOG00000005130;ENSRNOG00000005266;ENSRNOG00000005424;ENSRNOG00000005987;ENSRNOG00000006779;ENSRNOG00000008245;ENSRNOG00000008586;ENSRNOG00000008830;ENSRNOG00000009488;ENSRNOG00000009715;ENSRNOG00000010580;ENSRNOG00000011351;ENSRNOG00000011573;ENSRNOG00000012911;ENSRNOG00000013409;ENSRNOG00000013552;ENSRNOG00000013794;…	64	833	6.86232e-11	ENSRNOG00000000658;ENSRNOG00000000967;ENSRNOG00000001142;ENSRNOG00000001391;ENSRNOG00000001517;ENSRNOG00000002128;ENSRNOG00000002478;ENSRNOG00000002609;ENSRNOG00000002991;ENSRNOG00000003228;ENSRNOG00000003463;ENSRNOG00000004377;ENSRNOG00000004649;ENSRNOG00000006331;ENSRNOG00000006589;ENSRNOG00000006779;ENSRNOG00000007895;ENSRNOG00000008474;ENSRNOG00000008553;ENSRNOG00000009488;ENSRNOG00000009538;…	40	833	1.6461e-08	ENSRNOG00000000967;ENSRNOG00000001142;ENSRNOG00000001442;ENSRNOG00000001517;ENSRNOG00000002478;ENSRNOG00000002609;ENSRNOG00000003228;ENSRNOG00000004377;ENSRNOG00000005266;ENSRNOG00000005424;ENSRNOG00000006331;ENSRNOG00000007763;ENSRNOG00000008245;ENSRNOG00000008474;ENSRNOG00000009488;ENSRNOG00000009565;ENSRNOG00000009715;ENSRNOG00000009994;ENSRNOG00000013552;ENSRNOG00000014806;ENSRNOG00000015052;…
cellular nitrogen compound metabolic process	GO:0034641	153	5727	1.48666e-06	ENSRNOG00000000184;ENSRNOG00000000521;ENSRNOG00000000571;ENSRNOG00000000799;ENSRNOG00000001442;ENSRNOG00000001517;ENSRNOG00000002217;ENSRNOG00000002520;ENSRNOG00000002828;ENSRNOG00000002871;ENSRNOG00000002896;ENSRNOG00000003348;ENSRNOG00000003714;ENSRNOG00000003977;ENSRNOG00000004172;ENSRNOG00000004196;ENSRNOG00000004268;ENSRNOG00000004342;ENSRNOG00000005130;ENSRNOG00000005266;ENSRNOG00000005424;…	234	5727	3.18936e-10	ENSRNOG00000000053;ENSRNOG00000000064;ENSRNOG00000000420;ENSRNOG00000000461;ENSRNOG00000000521;ENSRNOG00000000658;ENSRNOG00000000909;ENSRNOG00000001189;ENSRNOG00000001369;ENSRNOG00000001517;ENSRNOG00000001582;ENSRNOG00000001647;ENSRNOG00000001738;ENSRNOG00000001797;ENSRNOG00000002116;ENSRNOG00000002128;ENSRNOG00000002408;ENSRNOG00000002478;ENSRNOG00000002520;ENSRNOG00000002572;ENSRNOG00000002609;…	115	5727	0.00499755	ENSRNOG00000000053;ENSRNOG00000000520;ENSRNOG00000000521;ENSRNOG00000000909;ENSRNOG00000001030;ENSRNOG00000001106;ENSRNOG00000001442;ENSRNOG00000001517;ENSRNOG00000001738;ENSRNOG00000001797;ENSRNOG00000002292;ENSRNOG00000002478;ENSRNOG00000002520;ENSRNOG00000002572;ENSRNOG00000002609;ENSRNOG00000003260;ENSRNOG00000003302;ENSRNOG00000003977;ENSRNOG00000004294;ENSRNOG00000004342;ENSRNOG00000004377;…
fatty acid metabolic process	GO:0006631	22	292	2.86393e-06	ENSRNOG00000000967;ENSRNOG00000001442;ENSRNOG00000001517;ENSRNOG00000004172;ENSRNOG00000006779;ENSRNOG00000008245;ENSRNOG00000008830;ENSRNOG00000009488;ENSRNOG00000010580;ENSRNOG00000012911;ENSRNOG00000013552;ENSRNOG00000014178;ENSRNOG00000014254;ENSRNOG00000014508;ENSRNOG00000018755;ENSRNOG00000020480;ENSRNOG00000020578;ENSRNOG00000020853;ENSRNOG00000021808;ENSRNOG00000021924;ENSRNOG00000034116;…	31	292	3.32275e-08	ENSRNOG00000000658;ENSRNOG00000000967;ENSRNOG00000001142;ENSRNOG00000001517;ENSRNOG00000002478;ENSRNOG00000003228;ENSRNOG00000003463;ENSRNOG00000004377;ENSRNOG00000004649;ENSRNOG00000006331;ENSRNOG00000006779;ENSRNOG00000008474;ENSRNOG00000009488;ENSRNOG00000009538;ENSRNOG00000009565;ENSRNOG00000013552;ENSRNOG00000014597;ENSRNOG00000017120;ENSRNOG00000017851;ENSRNOG00000018237;ENSRNOG00000018755;…	23	292	1.85319e-08	ENSRNOG00000000967;ENSRNOG00000001142;ENSRNOG00000001442;ENSRNOG00000001517;ENSRNOG00000002478;ENSRNOG00000003228;ENSRNOG00000004377;ENSRNOG00000006331;ENSRNOG00000008245;ENSRNOG00000008474;ENSRNOG00000009488;ENSRNOG00000009565;ENSRNOG00000013552;ENSRNOG00000017120;ENSRNOG00000018755;ENSRNOG00000020480;ENSRNOG00000020578;ENSRNOG00000022268;ENSRNOG00000028616;ENSRNOG00000034116;ENSRNOG00000045636;…
lipid biosynthetic process	GO:0008610	28	458	3.12977e-06	ENSRNOG00000001442;ENSRNOG00000005542;ENSRNOG00000005861;ENSRNOG00000006787;ENSRNOG00000008245;ENSRNOG00000009488;ENSRNOG00000010580;ENSRNOG00000011404;ENSRNOG00000012404;ENSRNOG00000012911;ENSRNOG00000013552;ENSRNOG00000013794;ENSRNOG00000014350;ENSRNOG00000014508;ENSRNOG00000016122;ENSRNOG00000016791;ENSRNOG00000018755;ENSRNOG00000020480;ENSRNOG00000020578;ENSRNOG00000020853;ENSRNOG00000021808;…	32	458	6.9746e-05	ENSRNOG00000000658;ENSRNOG00000001142;ENSRNOG00000001189;ENSRNOG00000002478;ENSRNOG00000003228;ENSRNOG00000003463;ENSRNOG00000004377;ENSRNOG00000004649;ENSRNOG00000005542;ENSRNOG00000006331;ENSRNOG00000007625;ENSRNOG00000009488;ENSRNOG00000009565;ENSRNOG00000009592;ENSRNOG00000013004;ENSRNOG00000013376;ENSRNOG00000013552;ENSRNOG00000014350;ENSRNOG00000016791;ENSRNOG00000016924;ENSRNOG00000017120;…	41	458	1.92663e-16	ENSRNOG00000001142;ENSRNOG00000001442;ENSRNOG00000002478;ENSRNOG00000002826;ENSRNOG00000003228;ENSRNOG00000004377;ENSRNOG00000005861;ENSRNOG00000006331;ENSRNOG00000007625;ENSRNOG00000008074;ENSRNOG00000008245;ENSRNOG00000009488;ENSRNOG00000009550;ENSRNOG00000009565;ENSRNOG00000009592;ENSRNOG00000012404;ENSRNOG00000013376;ENSRNOG00000013552;ENSRNOG00000015052;ENSRNOG00000016122;ENSRNOG00000016552;…
regulation of lipid metabolic process	GO:0019216	21	270	3.12977e-06	ENSRNOG00000000571;ENSRNOG00000001442;ENSRNOG00000001517;ENSRNOG00000004172;ENSRNOG00000005542;ENSRNOG00000007545;ENSRNOG00000008830;ENSRNOG00000009488;ENSRNOG00000012404;ENSRNOG00000012911;ENSRNOG00000014254;ENSRNOG00000014350;ENSRNOG00000018736;ENSRNOG00000020578;ENSRNOG00000020853;ENSRNOG00000025602;ENSRNOG00000030445;ENSRNOG00000034116;ENSRNOG00000042237;ENSRNOG00000047551;ENSRNOG00000060229	19	270	0.00441868	ENSRNOG00000000658;ENSRNOG00000001189;ENSRNOG00000001517;ENSRNOG00000002478;ENSRNOG00000003228;ENSRNOG00000003463;ENSRNOG00000004649;ENSRNOG00000005542;ENSRNOG00000006331;ENSRNOG00000009488;ENSRNOG00000009565;ENSRNOG00000014350;ENSRNOG00000014597;ENSRNOG00000018903;ENSRNOG00000020578;ENSRNOG00000020990;ENSRNOG00000034116;ENSRNOG00000042237;ENSRNOG00000047503	15	270	0.000514497	ENSRNOG00000001442;ENSRNOG00000001517;ENSRNOG00000002478;ENSRNOG00000003228;ENSRNOG00000006331;ENSRNOG00000007545;ENSRNOG00000009488;ENSRNOG00000009565;ENSRNOG00000010421;ENSRNOG00000012404;ENSRNOG00000015052;ENSRNOG00000019422;ENSRNOG00000020578;ENSRNOG00000027434;ENSRNOG00000034116
organophosphate metabolic process	GO:0019637	42	907	3.12977e-06	ENSRNOG00000000165;ENSRNOG00000001517;ENSRNOG00000002896;ENSRNOG00000004172;ENSRNOG00000005130;ENSRNOG00000005861;ENSRNOG00000006779;ENSRNOG00000007235;ENSRNOG00000008830;ENSRNOG00000009715;ENSRNOG00000009957;ENSRNOG00000009982;ENSRNOG00000010558;ENSRNOG00000010580;ENSRNOG00000011404;ENSRNOG00000016000;ENSRNOG00000016122;ENSRNOG00000016791;ENSRNOG00000018755;ENSRNOG00000023150;ENSRNOG00000023387;…	64	907	1.38593e-09	ENSRNOG00000000064;ENSRNOG00000000658;ENSRNOG00000001369;ENSRNOG00000001517;ENSRNOG00000001797;ENSRNOG00000002128;ENSRNOG00000002693;ENSRNOG00000003924;ENSRNOG00000005668;ENSRNOG00000006331;ENSRNOG00000006589;ENSRNOG00000006779;ENSRNOG00000007235;ENSRNOG00000007895;ENSRNOG00000009364;ENSRNOG00000009565;ENSRNOG00000009715;ENSRNOG00000009994;ENSRNOG00000010558;ENSRNOG00000013376;ENSRNOG00000014117;…	39	907	4.67436e-07	ENSRNOG00000000165;ENSRNOG00000001517;ENSRNOG00000001797;ENSRNOG00000003302;ENSRNOG00000005861;ENSRNOG00000006331;ENSRNOG00000009094;ENSRNOG00000009565;ENSRNOG00000009715;ENSRNOG00000009994;ENSRNOG00000010421;ENSRNOG00000010558;ENSRNOG00000013376;ENSRNOG00000014117;ENSRNOG00000016122;ENSRNOG00000016552;ENSRNOG00000016791;ENSRNOG00000016924;ENSRNOG00000017523;ENSRNOG00000018397;ENSRNOG00000018755;…
monocarboxylic acid metabolic process	GO:0032787	28	478	6.39458e-06	ENSRNOG00000000967;ENSRNOG00000001442;ENSRNOG00000001517;ENSRNOG00000004172;ENSRNOG00000005130;ENSRNOG00000006779;ENSRNOG00000008245;ENSRNOG00000008830;ENSRNOG00000009488;ENSRNOG00000010580;ENSRNOG00000012911;ENSRNOG00000013552;ENSRNOG00000013794;ENSRNOG00000014178;ENSRNOG00000014254;ENSRNOG00000014508;ENSRNOG00000018755;ENSRNOG00000020480;ENSRNOG00000020578;ENSRNOG00000020853;ENSRNOG00000021808;…	46	478	9.85213e-11	ENSRNOG00000000658;ENSRNOG00000000967;ENSRNOG00000001142;ENSRNOG00000001517;ENSRNOG00000002478;ENSRNOG00000002991;ENSRNOG00000003228;ENSRNOG00000003463;ENSRNOG00000004377;ENSRNOG00000004649;ENSRNOG00000006331;ENSRNOG00000006589;ENSRNOG00000006779;ENSRNOG00000007895;ENSRNOG00000008474;ENSRNOG00000009488;ENSRNOG00000009538;ENSRNOG00000009565;ENSRNOG00000009994;ENSRNOG00000013004;ENSRNOG00000013552;…	32	478	4.99544e-10	ENSRNOG00000000967;ENSRNOG00000001142;ENSRNOG00000001442;ENSRNOG00000001517;ENSRNOG00000002478;ENSRNOG00000003228;ENSRNOG00000004377;ENSRNOG00000006331;ENSRNOG00000008245;ENSRNOG00000008474;ENSRNOG00000009488;ENSRNOG00000009565;ENSRNOG00000009994;ENSRNOG00000013552;ENSRNOG00000014806;ENSRNOG00000015052;ENSRNOG00000017120;ENSRNOG00000018755;ENSRNOG00000019742;ENSRNOG00000020420;ENSRNOG00000020480;…
drug metabolic process	GO:0017144	33	649	1.11924e-05	ENSRNOG00000001442;ENSRNOG00000002342;ENSRNOG00000002896;ENSRNOG00000005130;ENSRNOG00000007235;ENSRNOG00000009957;ENSRNOG00000010558;ENSRNOG00000011351;ENSRNOG00000013439;ENSRNOG00000016000;ENSRNOG00000018755;ENSRNOG00000021924;ENSRNOG00000023150;ENSRNOG00000023387;ENSRNOG00000029707;ENSRNOG00000029886;ENSRNOG00000029971;ENSRNOG00000030700;ENSRNOG00000031033;ENSRNOG00000031053;ENSRNOG00000031766;…	48	649	1.21617e-07	ENSRNOG00000000053;ENSRNOG00000000064;ENSRNOG00000002991;ENSRNOG00000004649;ENSRNOG00000005668;ENSRNOG00000006589;ENSRNOG00000007235;ENSRNOG00000007895;ENSRNOG00000008553;ENSRNOG00000009364;ENSRNOG00000009994;ENSRNOG00000010558;ENSRNOG00000011016;ENSRNOG00000012290;ENSRNOG00000013911;ENSRNOG00000014338;ENSRNOG00000015455;ENSRNOG00000016348;ENSRNOG00000016660;ENSRNOG00000016924;ENSRNOG00000017105;…	19	649	0.0493481	ENSRNOG00000000053;ENSRNOG00000001442;ENSRNOG00000003302;ENSRNOG00000009994;ENSRNOG00000010558;ENSRNOG00000011016;ENSRNOG00000014806;ENSRNOG00000015052;ENSRNOG00000016924;ENSRNOG00000018755;ENSRNOG00000019422;ENSRNOG00000019742;ENSRNOG00000020420;ENSRNOG00000023150;ENSRNOG00000028616;ENSRNOG00000029993;ENSRNOG00000046727;ENSRNOG00000056457;ENSRNOG00000059714
sterol metabolic process	GO:0016125	12	96	1.69293e-05	ENSRNOG00000001442;ENSRNOG00000005542;ENSRNOG00000006787;ENSRNOG00000009488;ENSRNOG00000012123;ENSRNOG00000012911;ENSRNOG00000016122;ENSRNOG00000020853;ENSRNOG00000032297;ENSRNOG00000049604;ENSRNOG00000054549;ENSRNOG00000056728	10	96	0.00654772	ENSRNOG00000002478;ENSRNOG00000003463;ENSRNOG00000005542;ENSRNOG00000009488;ENSRNOG00000009592;ENSRNOG00000013004;ENSRNOG00000013376;ENSRNOG00000020696;ENSRNOG00000054549;ENSRNOG00000056728	18	96	2.75639e-12	ENSRNOG00000001442;ENSRNOG00000002478;ENSRNOG00000002826;ENSRNOG00000008074;ENSRNOG00000009488;ENSRNOG00000009550;ENSRNOG00000009592;ENSRNOG00000012123;ENSRNOG00000013376;ENSRNOG00000015052;ENSRNOG00000016122;ENSRNOG00000016552;ENSRNOG00000020696;ENSRNOG00000021314;ENSRNOG00000032297;ENSRNOG00000049604;ENSRNOG00000054549;ENSRNOG00000056728
steroid biosynthetic process	GO:0006694	13	116	1.86708e-05	ENSRNOG00000001442;ENSRNOG00000005542;ENSRNOG00000005861;ENSRNOG00000006787;ENSRNOG00000009488;ENSRNOG00000012911;ENSRNOG00000016122;ENSRNOG00000020853;ENSRNOG00000021808;ENSRNOG00000032297;ENSRNOG00000049604;ENSRNOG00000054549;ENSRNOG00000056728	11	116	0.0073271	ENSRNOG00000002478;ENSRNOG00000003463;ENSRNOG00000004649;ENSRNOG00000005542;ENSRNOG00000009488;ENSRNOG00000009592;ENSRNOG00000013004;ENSRNOG00000013376;ENSRNOG00000020696;ENSRNOG00000054549;ENSRNOG00000056728	19	116	5.81053e-12	ENSRNOG00000001442;ENSRNOG00000002478;ENSRNOG00000002826;ENSRNOG00000005861;ENSRNOG00000008074;ENSRNOG00000009488;ENSRNOG00000009550;ENSRNOG00000009592;ENSRNOG00000013376;ENSRNOG00000015052;ENSRNOG00000016122;ENSRNOG00000016552;ENSRNOG00000019422;ENSRNOG00000020696;ENSRNOG00000021314;ENSRNOG00000032297;ENSRNOG00000049604;ENSRNOG00000054549;ENSRNOG00000056728
biosynthetic process	GO:0009058	139	5265	1.99807e-05	ENSRNOG00000000184;ENSRNOG00000000521;ENSRNOG00000000799;ENSRNOG00000001442;ENSRNOG00000001517;ENSRNOG00000002217;ENSRNOG00000002520;ENSRNOG00000002828;ENSRNOG00000003348;ENSRNOG00000003977;ENSRNOG00000004172;ENSRNOG00000004196;ENSRNOG00000004268;ENSRNOG00000004342;ENSRNOG00000005130;ENSRNOG00000005424;ENSRNOG00000005437;ENSRNOG00000005542;ENSRNOG00000005861;ENSRNOG00000006663;ENSRNOG00000006787;…	207	5265	3.93638e-07	ENSRNOG00000000053;ENSRNOG00000000064;ENSRNOG00000000420;ENSRNOG00000000461;ENSRNOG00000000521;ENSRNOG00000000658;ENSRNOG00000000909;ENSRNOG00000001142;ENSRNOG00000001189;ENSRNOG00000001369;ENSRNOG00000001517;ENSRNOG00000001582;ENSRNOG00000001647;ENSRNOG00000001738;ENSRNOG00000001797;ENSRNOG00000002116;ENSRNOG00000002128;ENSRNOG00000002478;ENSRNOG00000002520;ENSRNOG00000002572;ENSRNOG00000002693;…	126	5265	3.32841e-07	ENSRNOG00000000053;ENSRNOG00000000521;ENSRNOG00000000909;ENSRNOG00000001030;ENSRNOG00000001106;ENSRNOG00000001142;ENSRNOG00000001442;ENSRNOG00000001517;ENSRNOG00000001738;ENSRNOG00000001797;ENSRNOG00000002292;ENSRNOG00000002478;ENSRNOG00000002520;ENSRNOG00000002572;ENSRNOG00000002826;ENSRNOG00000003228;ENSRNOG00000003260;ENSRNOG00000003302;ENSRNOG00000003977;ENSRNOG00000004294;ENSRNOG00000004342;…
cofactor metabolic process	GO:0051186	26	456	2.63105e-05	ENSRNOG00000001517;ENSRNOG00000002896;ENSRNOG00000004172;ENSRNOG00000005130;ENSRNOG00000005861;ENSRNOG00000006779;ENSRNOG00000008586;ENSRNOG00000008830;ENSRNOG00000009715;ENSRNOG00000009982;ENSRNOG00000010580;ENSRNOG00000011351;ENSRNOG00000013409;ENSRNOG00000016122;ENSRNOG00000018755;ENSRNOG00000023150;ENSRNOG00000028366;ENSRNOG00000029886;ENSRNOG00000047023;ENSRNOG00000047708;ENSRNOG00000049604;…	39	456	9.35098e-08	ENSRNOG00000000186;ENSRNOG00000000658;ENSRNOG00000001517;ENSRNOG00000006331;ENSRNOG00000006589;ENSRNOG00000006779;ENSRNOG00000007895;ENSRNOG00000008553;ENSRNOG00000009565;ENSRNOG00000009715;ENSRNOG00000009994;ENSRNOG00000013376;ENSRNOG00000014117;ENSRNOG00000014387;ENSRNOG00000015206;ENSRNOG00000015455;ENSRNOG00000016348;ENSRNOG00000016924;ENSRNOG00000018237;ENSRNOG00000018289;ENSRNOG00000018755;…	23	456	3.03005e-05	ENSRNOG00000001517;ENSRNOG00000005861;ENSRNOG00000006331;ENSRNOG00000009565;ENSRNOG00000009715;ENSRNOG00000009994;ENSRNOG00000013376;ENSRNOG00000014117;ENSRNOG00000016122;ENSRNOG00000016552;ENSRNOG00000016924;ENSRNOG00000017523;ENSRNOG00000018755;ENSRNOG00000019742;ENSRNOG00000020420;ENSRNOG00000020696;ENSRNOG00000023150;ENSRNOG00000029993;ENSRNOG00000045636;ENSRNOG00000048949;ENSRNOG00000049604;…
generation of precursor metabolites and energy	GO:0006091	24	400	2.98256e-05	ENSRNOG00000001442;ENSRNOG00000002218;ENSRNOG00000005130;ENSRNOG00000006779;ENSRNOG00000009957;ENSRNOG00000010558;ENSRNOG00000012123;ENSRNOG00000012772;ENSRNOG00000014050;ENSRNOG00000018494;ENSRNOG00000023150;ENSRNOG00000023387;ENSRNOG00000029707;ENSRNOG00000029971;ENSRNOG00000030644;ENSRNOG00000030700;ENSRNOG00000031033;ENSRNOG00000031053;ENSRNOG00000031766;ENSRNOG00000034234;ENSRNOG00000049394;…	40	400	7.49632e-10	ENSRNOG00000004206;ENSRNOG00000005668;ENSRNOG00000005698;ENSRNOG00000006589;ENSRNOG00000006779;ENSRNOG00000007895;ENSRNOG00000008047;ENSRNOG00000009364;ENSRNOG00000009538;ENSRNOG00000009994;ENSRNOG00000010558;ENSRNOG00000012772;ENSRNOG00000013963;ENSRNOG00000014338;ENSRNOG00000014597;ENSRNOG00000015967;ENSRNOG00000016660;ENSRNOG00000017851;ENSRNOG00000018289;ENSRNOG00000018494;ENSRNOG00000018886;…	14	400	0.0357343	ENSRNOG00000001442;ENSRNOG00000003302;ENSRNOG00000009088;ENSRNOG00000009994;ENSRNOG00000010558;ENSRNOG00000012123;ENSRNOG00000013963;ENSRNOG00000018494;ENSRNOG00000019742;ENSRNOG00000020420;ENSRNOG00000023150;ENSRNOG00000051171;ENSRNOG00000055079;ENSRNOG00000056457
carbohydrate derivative metabolic process	GO:1901135	41	966	3.35172e-05	ENSRNOG00000000165;ENSRNOG00000000571;ENSRNOG00000001517;ENSRNOG00000004172;ENSRNOG00000005130;ENSRNOG00000005861;ENSRNOG00000006779;ENSRNOG00000007235;ENSRNOG00000007492;ENSRNOG00000008830;ENSRNOG00000009957;ENSRNOG00000009982;ENSRNOG00000010558;ENSRNOG00000010580;ENSRNOG00000014766;ENSRNOG00000016000;ENSRNOG00000016122;ENSRNOG00000018755;ENSRNOG00000023150;ENSRNOG00000023387;ENSRNOG00000028366;…	56	966	1.06808e-05	ENSRNOG00000000064;ENSRNOG00000000658;ENSRNOG00000001517;ENSRNOG00000001797;ENSRNOG00000002128;ENSRNOG00000002693;ENSRNOG00000004019;ENSRNOG00000004649;ENSRNOG00000005668;ENSRNOG00000005917;ENSRNOG00000006331;ENSRNOG00000006589;ENSRNOG00000006779;ENSRNOG00000007235;ENSRNOG00000007625;ENSRNOG00000007895;ENSRNOG00000008209;ENSRNOG00000009364;ENSRNOG00000009565;ENSRNOG00000009994;ENSRNOG00000010558;…	32	966	0.000863969	ENSRNOG00000000165;ENSRNOG00000001517;ENSRNOG00000001797;ENSRNOG00000003302;ENSRNOG00000005861;ENSRNOG00000006331;ENSRNOG00000007625;ENSRNOG00000009094;ENSRNOG00000009565;ENSRNOG00000009994;ENSRNOG00000010558;ENSRNOG00000013376;ENSRNOG00000016122;ENSRNOG00000016552;ENSRNOG00000016924;ENSRNOG00000017523;ENSRNOG00000018397;ENSRNOG00000018755;ENSRNOG00000019742;ENSRNOG00000020420;ENSRNOG00000020696;…
cholesterol metabolic process	GO:0008203	11	87	4.04335e-05	ENSRNOG00000001442;ENSRNOG00000005542;ENSRNOG00000006787;ENSRNOG00000009488;ENSRNOG00000012123;ENSRNOG00000012911;ENSRNOG00000016122;ENSRNOG00000020853;ENSRNOG00000049604;ENSRNOG00000054549;ENSRNOG00000056728	10	87	0.00342244	ENSRNOG00000002478;ENSRNOG00000003463;ENSRNOG00000005542;ENSRNOG00000009488;ENSRNOG00000009592;ENSRNOG00000013004;ENSRNOG00000013376;ENSRNOG00000020696;ENSRNOG00000054549;ENSRNOG00000056728	17	87	6.33216e-12	ENSRNOG00000001442;ENSRNOG00000002478;ENSRNOG00000002826;ENSRNOG00000008074;ENSRNOG00000009488;ENSRNOG00000009550;ENSRNOG00000009592;ENSRNOG00000012123;ENSRNOG00000013376;ENSRNOG00000015052;ENSRNOG00000016122;ENSRNOG00000016552;ENSRNOG00000020696;ENSRNOG00000021314;ENSRNOG00000049604;ENSRNOG00000054549;ENSRNOG00000056728
response to drug	GO:0042493	43	1048	4.07496e-05	ENSRNOG00000000521;ENSRNOG00000000571;ENSRNOG00000000967;ENSRNOG00000001442;ENSRNOG00000001926;ENSRNOG00000002839;ENSRNOG00000003977;ENSRNOG00000005930;ENSRNOG00000007235;ENSRNOG00000007492;ENSRNOG00000007971;ENSRNOG00000009957;ENSRNOG00000009982;ENSRNOG00000010558;ENSRNOG00000012123;ENSRNOG00000012772;ENSRNOG00000013409;ENSRNOG00000013973;ENSRNOG00000014254;ENSRNOG00000014604;ENSRNOG00000016122;…	62	1048	1.62224e-06	ENSRNOG00000000053;ENSRNOG00000000521;ENSRNOG00000000658;ENSRNOG00000000967;ENSRNOG00000001738;ENSRNOG00000001797;ENSRNOG00000001926;ENSRNOG00000002128;ENSRNOG00000002693;ENSRNOG00000002991;ENSRNOG00000003463;ENSRNOG00000003977;ENSRNOG00000004649;ENSRNOG00000005389;ENSRNOG00000005917;ENSRNOG00000006589;ENSRNOG00000007235;ENSRNOG00000007964;ENSRNOG00000008012;ENSRNOG00000008015;ENSRNOG00000008553;…	38	1048	3.26008e-05	ENSRNOG00000000053;ENSRNOG00000000521;ENSRNOG00000000967;ENSRNOG00000001442;ENSRNOG00000001738;ENSRNOG00000001797;ENSRNOG00000001926;ENSRNOG00000002292;ENSRNOG00000002839;ENSRNOG00000003977;ENSRNOG00000004294;ENSRNOG00000009663;ENSRNOG00000010558;ENSRNOG00000011016;ENSRNOG00000012123;ENSRNOG00000013265;ENSRNOG00000014117;ENSRNOG00000015052;ENSRNOG00000016122;ENSRNOG00000016552;ENSRNOG00000016791;…
alcohol metabolic process	GO:0006066	18	245	4.68828e-05	ENSRNOG00000001442;ENSRNOG00000002342;ENSRNOG00000005542;ENSRNOG00000006787;ENSRNOG00000009488;ENSRNOG00000012123;ENSRNOG00000012911;ENSRNOG00000013794;ENSRNOG00000016122;ENSRNOG00000016791;ENSRNOG00000020704;ENSRNOG00000020853;ENSRNOG00000034116;ENSRNOG00000049604;ENSRNOG00000050445;ENSRNOG00000054549;ENSRNOG00000056457;ENSRNOG00000056728	21	245	0.000178259	ENSRNOG00000002478;ENSRNOG00000003463;ENSRNOG00000004649;ENSRNOG00000005542;ENSRNOG00000009488;ENSRNOG00000009592;ENSRNOG00000013004;ENSRNOG00000013376;ENSRNOG00000014090;ENSRNOG00000015455;ENSRNOG00000015736;ENSRNOG00000016791;ENSRNOG00000018289;ENSRNOG00000020696;ENSRNOG00000020704;ENSRNOG00000020723;ENSRNOG00000028616;ENSRNOG00000034116;ENSRNOG00000054549;ENSRNOG00000056457;ENSRNOG00000056728	24	245	1.30095e-10	ENSRNOG00000001442;ENSRNOG00000002478;ENSRNOG00000002826;ENSRNOG00000008074;ENSRNOG00000009094;ENSRNOG00000009488;ENSRNOG00000009550;ENSRNOG00000009592;ENSRNOG00000009734;ENSRNOG00000012123;ENSRNOG00000013376;ENSRNOG00000015052;ENSRNOG00000016122;ENSRNOG00000016552;ENSRNOG00000016791;ENSRNOG00000020696;ENSRNOG00000020704;ENSRNOG00000021314;ENSRNOG00000028616;ENSRNOG00000034116;ENSRNOG00000049604;…
organonitrogen compound metabolic process	GO:1901564	157	6283	5.20166e-05	ENSRNOG00000000184;ENSRNOG00000000443;ENSRNOG00000000521;ENSRNOG00000000571;ENSRNOG00000000799;ENSRNOG00000001442;ENSRNOG00000001517;ENSRNOG00000002828;ENSRNOG00000003232;ENSRNOG00000003714;ENSRNOG00000003977;ENSRNOG00000004172;ENSRNOG00000004196;ENSRNOG00000005130;ENSRNOG00000005266;ENSRNOG00000005424;ENSRNOG00000005437;ENSRNOG00000005542;ENSRNOG00000005615;ENSRNOG00000005861;ENSRNOG00000006663;…	235	6283	1.23028e-06	ENSRNOG00000000053;ENSRNOG00000000064;ENSRNOG00000000420;ENSRNOG00000000521;ENSRNOG00000000658;ENSRNOG00000000909;ENSRNOG00000001142;ENSRNOG00000001189;ENSRNOG00000001369;ENSRNOG00000001391;ENSRNOG00000001418;ENSRNOG00000001420;ENSRNOG00000001517;ENSRNOG00000001607;ENSRNOG00000001738;ENSRNOG00000001797;ENSRNOG00000001827;ENSRNOG00000002116;ENSRNOG00000002128;ENSRNOG00000002609;ENSRNOG00000002693;…	119	6283	0.0267743	ENSRNOG00000000053;ENSRNOG00000000521;ENSRNOG00000000909;ENSRNOG00000001106;ENSRNOG00000001142;ENSRNOG00000001442;ENSRNOG00000001517;ENSRNOG00000001738;ENSRNOG00000001797;ENSRNOG00000001827;ENSRNOG00000002278;ENSRNOG00000002292;ENSRNOG00000002609;ENSRNOG00000002946;ENSRNOG00000003232;ENSRNOG00000003302;ENSRNOG00000003334;ENSRNOG00000003977;ENSRNOG00000004726;ENSRNOG00000005266;ENSRNOG00000005424;…
secondary alcohol metabolic process	GO:1902652	11	90	5.20166e-05	ENSRNOG00000001442;ENSRNOG00000005542;ENSRNOG00000006787;ENSRNOG00000009488;ENSRNOG00000012123;ENSRNOG00000012911;ENSRNOG00000016122;ENSRNOG00000020853;ENSRNOG00000049604;ENSRNOG00000054549;ENSRNOG00000056728	10	90	0.00425234	ENSRNOG00000002478;ENSRNOG00000003463;ENSRNOG00000005542;ENSRNOG00000009488;ENSRNOG00000009592;ENSRNOG00000013004;ENSRNOG00000013376;ENSRNOG00000020696;ENSRNOG00000054549;ENSRNOG00000056728	17	90	9.71405e-12	ENSRNOG00000001442;ENSRNOG00000002478;ENSRNOG00000002826;ENSRNOG00000008074;ENSRNOG00000009488;ENSRNOG00000009550;ENSRNOG00000009592;ENSRNOG00000012123;ENSRNOG00000013376;ENSRNOG00000015052;ENSRNOG00000016122;ENSRNOG00000016552;ENSRNOG00000020696;ENSRNOG00000021314;ENSRNOG00000049604;ENSRNOG00000054549;ENSRNOG00000056728
coenzyme metabolic process	GO:0006732	20	312	8.78694e-05	ENSRNOG00000001517;ENSRNOG00000004172;ENSRNOG00000005130;ENSRNOG00000005861;ENSRNOG00000006779;ENSRNOG00000008586;ENSRNOG00000009715;ENSRNOG00000009982;ENSRNOG00000010580;ENSRNOG00000011351;ENSRNOG00000016122;ENSRNOG00000018755;ENSRNOG00000023150;ENSRNOG00000028366;ENSRNOG00000047023;ENSRNOG00000049604;ENSRNOG00000050630;ENSRNOG00000056457;ENSRNOG00000056728;ENSRNOG00000057626	30	312	5.18712e-07	ENSRNOG00000000658;ENSRNOG00000001517;ENSRNOG00000006331;ENSRNOG00000006589;ENSRNOG00000006779;ENSRNOG00000007895;ENSRNOG00000008553;ENSRNOG00000009565;ENSRNOG00000009715;ENSRNOG00000009994;ENSRNOG00000013376;ENSRNOG00000015455;ENSRNOG00000016924;ENSRNOG00000018755;ENSRNOG00000018886;ENSRNOG00000019201;ENSRNOG00000020420;ENSRNOG00000020696;ENSRNOG00000023150;ENSRNOG00000029993;ENSRNOG00000031263;…	22	312	2.92776e-07	ENSRNOG00000001517;ENSRNOG00000005861;ENSRNOG00000006331;ENSRNOG00000009565;ENSRNOG00000009715;ENSRNOG00000009994;ENSRNOG00000013376;ENSRNOG00000016122;ENSRNOG00000016552;ENSRNOG00000016924;ENSRNOG00000017523;ENSRNOG00000018755;ENSRNOG00000019742;ENSRNOG00000020420;ENSRNOG00000020696;ENSRNOG00000023150;ENSRNOG00000029993;ENSRNOG00000045636;ENSRNOG00000048949;ENSRNOG00000049604;ENSRNOG00000056457;…
response to oxygen-containing compound	GO:1901700	55	1557	9.65674e-05	ENSRNOG00000000165;ENSRNOG00000000521;ENSRNOG00000000571;ENSRNOG00000000967;ENSRNOG00000001442;ENSRNOG00000001926;ENSRNOG00000002520;ENSRNOG00000003269;ENSRNOG00000003977;ENSRNOG00000004172;ENSRNOG00000005542;ENSRNOG00000005861;ENSRNOG00000006870;ENSRNOG00000007229;ENSRNOG00000007235;ENSRNOG00000007971;ENSRNOG00000008414;ENSRNOG00000008830;ENSRNOG00000009446;ENSRNOG00000009488;ENSRNOG00000010558;…	89	1557	7.39015e-09	ENSRNOG00000000053;ENSRNOG00000000521;ENSRNOG00000000967;ENSRNOG00000001285;ENSRNOG00000001420;ENSRNOG00000001738;ENSRNOG00000001926;ENSRNOG00000002116;ENSRNOG00000002128;ENSRNOG00000002478;ENSRNOG00000002520;ENSRNOG00000002572;ENSRNOG00000002693;ENSRNOG00000002991;ENSRNOG00000003300;ENSRNOG00000003463;ENSRNOG00000003977;ENSRNOG00000004377;ENSRNOG00000004649;ENSRNOG00000005389;ENSRNOG00000005513;…	68	1557	6.96206e-13	ENSRNOG00000000053;ENSRNOG00000000165;ENSRNOG00000000521;ENSRNOG00000000967;ENSRNOG00000001442;ENSRNOG00000001738;ENSRNOG00000001926;ENSRNOG00000002292;ENSRNOG00000002478;ENSRNOG00000002520;ENSRNOG00000002572;ENSRNOG00000002946;ENSRNOG00000003977;ENSRNOG00000004294;ENSRNOG00000004377;ENSRNOG00000004726;ENSRNOG00000005861;ENSRNOG00000007229;ENSRNOG00000009284;ENSRNOG00000009446;ENSRNOG00000009488;…
catabolic process	GO:0009056	65	2000	0.000151859	ENSRNOG00000000571;ENSRNOG00000001442;ENSRNOG00000002218;ENSRNOG00000002828;ENSRNOG00000002896;ENSRNOG00000003649;ENSRNOG00000005130;ENSRNOG00000005266;ENSRNOG00000005424;ENSRNOG00000005437;ENSRNOG00000005542;ENSRNOG00000005861;ENSRNOG00000006663;ENSRNOG00000006779;ENSRNOG00000006870;ENSRNOG00000008586;ENSRNOG00000008830;ENSRNOG00000009488;ENSRNOG00000009982;ENSRNOG00000010580;ENSRNOG00000010725;…	91	2000	5.36107e-05	ENSRNOG00000000658;ENSRNOG00000001391;ENSRNOG00000001420;ENSRNOG00000001738;ENSRNOG00000002128;ENSRNOG00000002828;ENSRNOG00000003300;ENSRNOG00000003463;ENSRNOG00000004006;ENSRNOG00000004377;ENSRNOG00000004649;ENSRNOG00000005389;ENSRNOG00000005542;ENSRNOG00000006328;ENSRNOG00000006420;ENSRNOG00000006589;ENSRNOG00000006779;ENSRNOG00000006789;ENSRNOG00000007817;ENSRNOG00000007964;ENSRNOG00000008047;…	55	2000	0.000305987	ENSRNOG00000001442;ENSRNOG00000001738;ENSRNOG00000002292;ENSRNOG00000003302;ENSRNOG00000004377;ENSRNOG00000004726;ENSRNOG00000005266;ENSRNOG00000005424;ENSRNOG00000005861;ENSRNOG00000006663;ENSRNOG00000006789;ENSRNOG00000007817;ENSRNOG00000008474;ENSRNOG00000009094;ENSRNOG00000009488;ENSRNOG00000009663;ENSRNOG00000009920;ENSRNOG00000010421;ENSRNOG00000012862;ENSRNOG00000014117;ENSRNOG00000014448;…
organic substance biosynthetic process	GO:1901576	133	5180	0.000165524	ENSRNOG00000000184;ENSRNOG00000000521;ENSRNOG00000000799;ENSRNOG00000001442;ENSRNOG00000001517;ENSRNOG00000002217;ENSRNOG00000002520;ENSRNOG00000002828;ENSRNOG00000003348;ENSRNOG00000003977;ENSRNOG00000004172;ENSRNOG00000004196;ENSRNOG00000004268;ENSRNOG00000004342;ENSRNOG00000005130;ENSRNOG00000005424;ENSRNOG00000005437;ENSRNOG00000005542;ENSRNOG00000005861;ENSRNOG00000006663;ENSRNOG00000006787;…	201	5180	1.91091e-06	ENSRNOG00000000064;ENSRNOG00000000420;ENSRNOG00000000461;ENSRNOG00000000521;ENSRNOG00000000658;ENSRNOG00000000909;ENSRNOG00000001142;ENSRNOG00000001189;ENSRNOG00000001369;ENSRNOG00000001517;ENSRNOG00000001582;ENSRNOG00000001647;ENSRNOG00000001738;ENSRNOG00000001797;ENSRNOG00000002116;ENSRNOG00000002128;ENSRNOG00000002478;ENSRNOG00000002520;ENSRNOG00000002572;ENSRNOG00000002693;ENSRNOG00000002828;…	121	5180	2.94324e-06	ENSRNOG00000000521;ENSRNOG00000000909;ENSRNOG00000001030;ENSRNOG00000001106;ENSRNOG00000001142;ENSRNOG00000001442;ENSRNOG00000001517;ENSRNOG00000001738;ENSRNOG00000001797;ENSRNOG00000002292;ENSRNOG00000002478;ENSRNOG00000002520;ENSRNOG00000002572;ENSRNOG00000002826;ENSRNOG00000003228;ENSRNOG00000003260;ENSRNOG00000003302;ENSRNOG00000003977;ENSRNOG00000004294;ENSRNOG00000004342;ENSRNOG00000004377;…
fatty acid biosynthetic process	GO:0006633	11	106	0.000220209	ENSRNOG00000008245;ENSRNOG00000009488;ENSRNOG00000010580;ENSRNOG00000012911;ENSRNOG00000013552;ENSRNOG00000014508;ENSRNOG00000018755;ENSRNOG00000020480;ENSRNOG00000020578;ENSRNOG00000020853;ENSRNOG00000021808	15	106	1.42221e-05	ENSRNOG00000000658;ENSRNOG00000001142;ENSRNOG00000002478;ENSRNOG00000003228;ENSRNOG00000004649;ENSRNOG00000006331;ENSRNOG00000009488;ENSRNOG00000009565;ENSRNOG00000013552;ENSRNOG00000017120;ENSRNOG00000018755;ENSRNOG00000020578;ENSRNOG00000045636;ENSRNOG00000047503;ENSRNOG00000048949	14	106	9.104e-08	ENSRNOG00000001142;ENSRNOG00000002478;ENSRNOG00000003228;ENSRNOG00000006331;ENSRNOG00000008245;ENSRNOG00000009488;ENSRNOG00000009565;ENSRNOG00000013552;ENSRNOG00000017120;ENSRNOG00000018755;ENSRNOG00000020480;ENSRNOG00000020578;ENSRNOG00000045636;ENSRNOG00000048949
animal organ regeneration	GO:0031100	11	106	0.000220209	ENSRNOG00000000165;ENSRNOG00000000521;ENSRNOG00000001926;ENSRNOG00000005930;ENSRNOG00000007229;ENSRNOG00000007390;ENSRNOG00000015335;ENSRNOG00000019578;ENSRNOG00000025602;ENSRNOG00000031766;ENSRNOG00000050761	12	106	0.00104961	ENSRNOG00000000521;ENSRNOG00000001926;ENSRNOG00000002128;ENSRNOG00000004377;ENSRNOG00000005513;ENSRNOG00000007229;ENSRNOG00000007390;ENSRNOG00000013265;ENSRNOG00000014117;ENSRNOG00000018237;ENSRNOG00000019578;ENSRNOG00000032825	7	106	0.0160463	ENSRNOG00000000165;ENSRNOG00000000521;ENSRNOG00000001926;ENSRNOG00000004377;ENSRNOG00000007229;ENSRNOG00000013265;ENSRNOG00000014117
response to toxic substance	GO:0009636	26	523	0.000233887	ENSRNOG00000000521;ENSRNOG00000000571;ENSRNOG00000000967;ENSRNOG00000001926;ENSRNOG00000002896;ENSRNOG00000003977;ENSRNOG00000007139;ENSRNOG00000007235;ENSRNOG00000010558;ENSRNOG00000012772;ENSRNOG00000013973;ENSRNOG00000014604;ENSRNOG00000016122;ENSRNOG00000016791;ENSRNOG00000017899;ENSRNOG00000025602;ENSRNOG00000026293;ENSRNOG00000029707;ENSRNOG00000029886;ENSRNOG00000029971;ENSRNOG00000031766;…	36	523	2.92053e-05	ENSRNOG00000000053;ENSRNOG00000000521;ENSRNOG00000000967;ENSRNOG00000001420;ENSRNOG00000001738;ENSRNOG00000001926;ENSRNOG00000003977;ENSRNOG00000005389;ENSRNOG00000005917;ENSRNOG00000006589;ENSRNOG00000007139;ENSRNOG00000007235;ENSRNOG00000007964;ENSRNOG00000008012;ENSRNOG00000008015;ENSRNOG00000010558;ENSRNOG00000012772;ENSRNOG00000014117;ENSRNOG00000015206;ENSRNOG00000016791;ENSRNOG00000017899;…	22	523	0.000525694	ENSRNOG00000000053;ENSRNOG00000000521;ENSRNOG00000000967;ENSRNOG00000001738;ENSRNOG00000001926;ENSRNOG00000003977;ENSRNOG00000007139;ENSRNOG00000008510;ENSRNOG00000009088;ENSRNOG00000009663;ENSRNOG00000010558;ENSRNOG00000014117;ENSRNOG00000015052;ENSRNOG00000016122;ENSRNOG00000016791;ENSRNOG00000019742;ENSRNOG00000029042;ENSRNOG00000045654;ENSRNOG00000046727;ENSRNOG00000047816;ENSRNOG00000050647;…
regulation of fatty acid metabolic process	GO:0019217	9	69	0.000248146	ENSRNOG00000001517;ENSRNOG00000004172;ENSRNOG00000008830;ENSRNOG00000009488;ENSRNOG00000012911;ENSRNOG00000014254;ENSRNOG00000020578;ENSRNOG00000020853;ENSRNOG00000034116	13	69	4.53316e-06	ENSRNOG00000000658;ENSRNOG00000001517;ENSRNOG00000002478;ENSRNOG00000003228;ENSRNOG00000003463;ENSRNOG00000004649;ENSRNOG00000006331;ENSRNOG00000009488;ENSRNOG00000009565;ENSRNOG00000014597;ENSRNOG00000020578;ENSRNOG00000034116;ENSRNOG00000047503	8	69	0.000294979	ENSRNOG00000001517;ENSRNOG00000002478;ENSRNOG00000003228;ENSRNOG00000006331;ENSRNOG00000009488;ENSRNOG00000009565;ENSRNOG00000020578;ENSRNOG00000034116
organic substance catabolic process	GO:1901575	56	1668	0.000299592	ENSRNOG00000000571;ENSRNOG00000002218;ENSRNOG00000002828;ENSRNOG00000002896;ENSRNOG00000005130;ENSRNOG00000005266;ENSRNOG00000005424;ENSRNOG00000005437;ENSRNOG00000005542;ENSRNOG00000005861;ENSRNOG00000006663;ENSRNOG00000006779;ENSRNOG00000008586;ENSRNOG00000008830;ENSRNOG00000009488;ENSRNOG00000009982;ENSRNOG00000010580;ENSRNOG00000010725;ENSRNOG00000010838;ENSRNOG00000011351;ENSRNOG00000011573;…	80	1668	4.00639e-05	ENSRNOG00000000658;ENSRNOG00000001391;ENSRNOG00000002128;ENSRNOG00000002828;ENSRNOG00000003300;ENSRNOG00000004006;ENSRNOG00000004377;ENSRNOG00000004649;ENSRNOG00000005389;ENSRNOG00000005542;ENSRNOG00000006328;ENSRNOG00000006420;ENSRNOG00000006589;ENSRNOG00000006779;ENSRNOG00000006789;ENSRNOG00000007817;ENSRNOG00000008047;ENSRNOG00000008474;ENSRNOG00000008639;ENSRNOG00000009488;ENSRNOG00000009538;…	48	1668	0.000378053	ENSRNOG00000002292;ENSRNOG00000004377;ENSRNOG00000004726;ENSRNOG00000005266;ENSRNOG00000005424;ENSRNOG00000005861;ENSRNOG00000006663;ENSRNOG00000006789;ENSRNOG00000007817;ENSRNOG00000008474;ENSRNOG00000009094;ENSRNOG00000009488;ENSRNOG00000009663;ENSRNOG00000009920;ENSRNOG00000010421;ENSRNOG00000012862;ENSRNOG00000014117;ENSRNOG00000014448;ENSRNOG00000014806;ENSRNOG00000016122;ENSRNOG00000016456;…
cellular ketone metabolic process	GO:0042180	13	155	0.000303134	ENSRNOG00000001517;ENSRNOG00000004172;ENSRNOG00000008830;ENSRNOG00000009488;ENSRNOG00000012911;ENSRNOG00000014254;ENSRNOG00000016097;ENSRNOG00000016122;ENSRNOG00000020578;ENSRNOG00000020853;ENSRNOG00000023150;ENSRNOG00000034116;ENSRNOG00000056457	20	155	1.43562e-06	ENSRNOG00000000658;ENSRNOG00000001517;ENSRNOG00000002478;ENSRNOG00000003228;ENSRNOG00000003463;ENSRNOG00000004649;ENSRNOG00000006331;ENSRNOG00000009488;ENSRNOG00000009565;ENSRNOG00000014597;ENSRNOG00000016097;ENSRNOG00000017866;ENSRNOG00000018289;ENSRNOG00000020578;ENSRNOG00000023150;ENSRNOG00000029993;ENSRNOG00000034116;ENSRNOG00000047503;ENSRNOG00000050205;ENSRNOG00000056457	15	155	1.33242e-06	ENSRNOG00000001517;ENSRNOG00000002478;ENSRNOG00000003228;ENSRNOG00000006331;ENSRNOG00000009488;ENSRNOG00000009565;ENSRNOG00000014806;ENSRNOG00000015052;ENSRNOG00000016122;ENSRNOG00000019422;ENSRNOG00000020578;ENSRNOG00000023150;ENSRNOG00000029993;ENSRNOG00000034116;ENSRNOG00000056457
cellular catabolic process	GO:0044248	58	1761	0.000344641	ENSRNOG00000000571;ENSRNOG00000001442;ENSRNOG00000002218;ENSRNOG00000002828;ENSRNOG00000002896;ENSRNOG00000003649;ENSRNOG00000005130;ENSRNOG00000005266;ENSRNOG00000005542;ENSRNOG00000005861;ENSRNOG00000006663;ENSRNOG00000006779;ENSRNOG00000006870;ENSRNOG00000008586;ENSRNOG00000008830;ENSRNOG00000009982;ENSRNOG00000010580;ENSRNOG00000010725;ENSRNOG00000010838;ENSRNOG00000011351;ENSRNOG00000011573;…	83	1761	4.5961e-05	ENSRNOG00000000658;ENSRNOG00000001391;ENSRNOG00000001420;ENSRNOG00000001738;ENSRNOG00000002128;ENSRNOG00000002828;ENSRNOG00000003300;ENSRNOG00000003463;ENSRNOG00000004006;ENSRNOG00000004377;ENSRNOG00000004649;ENSRNOG00000005542;ENSRNOG00000006328;ENSRNOG00000006420;ENSRNOG00000006589;ENSRNOG00000006779;ENSRNOG00000006789;ENSRNOG00000007817;ENSRNOG00000007964;ENSRNOG00000008474;ENSRNOG00000008639;…	50	1761	0.00034989	ENSRNOG00000001442;ENSRNOG00000001738;ENSRNOG00000002292;ENSRNOG00000003302;ENSRNOG00000004377;ENSRNOG00000004726;ENSRNOG00000005266;ENSRNOG00000005861;ENSRNOG00000006663;ENSRNOG00000006789;ENSRNOG00000007817;ENSRNOG00000008474;ENSRNOG00000009094;ENSRNOG00000009663;ENSRNOG00000009920;ENSRNOG00000010421;ENSRNOG00000012862;ENSRNOG00000014117;ENSRNOG00000014448;ENSRNOG00000014806;ENSRNOG00000016456;…
organic hydroxy compound metabolic process	GO:1901615	21	378	0.000356449	ENSRNOG00000001442;ENSRNOG00000002342;ENSRNOG00000005542;ENSRNOG00000006787;ENSRNOG00000007139;ENSRNOG00000009488;ENSRNOG00000012123;ENSRNOG00000012911;ENSRNOG00000013794;ENSRNOG00000016122;ENSRNOG00000016791;ENSRNOG00000020704;ENSRNOG00000020853;ENSRNOG00000032297;ENSRNOG00000034116;ENSRNOG00000049604;ENSRNOG00000050445;ENSRNOG00000054549;ENSRNOG00000054962;ENSRNOG00000056457;ENSRNOG00000056728	24	378	0.00359994	ENSRNOG00000002478;ENSRNOG00000003463;ENSRNOG00000004649;ENSRNOG00000005542;ENSRNOG00000007139;ENSRNOG00000009488;ENSRNOG00000009592;ENSRNOG00000011857;ENSRNOG00000013004;ENSRNOG00000013376;ENSRNOG00000014090;ENSRNOG00000015455;ENSRNOG00000015736;ENSRNOG00000016791;ENSRNOG00000018289;ENSRNOG00000020696;ENSRNOG00000020704;ENSRNOG00000020723;ENSRNOG00000028616;ENSRNOG00000034116;ENSRNOG00000046449;…	28	378	1.12815e-09	ENSRNOG00000001442;ENSRNOG00000002478;ENSRNOG00000002826;ENSRNOG00000007139;ENSRNOG00000008074;ENSRNOG00000009094;ENSRNOG00000009488;ENSRNOG00000009550;ENSRNOG00000009592;ENSRNOG00000009734;ENSRNOG00000011857;ENSRNOG00000012123;ENSRNOG00000013376;ENSRNOG00000014806;ENSRNOG00000015052;ENSRNOG00000016122;ENSRNOG00000016552;ENSRNOG00000016791;ENSRNOG00000020696;ENSRNOG00000020704;ENSRNOG00000021314;…
small molecule biosynthetic process	GO:0044283	27	573	0.000374472	ENSRNOG00000001442;ENSRNOG00000004172;ENSRNOG00000005130;ENSRNOG00000005542;ENSRNOG00000006787;ENSRNOG00000008245;ENSRNOG00000009488;ENSRNOG00000009982;ENSRNOG00000010580;ENSRNOG00000011573;ENSRNOG00000012911;ENSRNOG00000013552;ENSRNOG00000013794;ENSRNOG00000014508;ENSRNOG00000016122;ENSRNOG00000018755;ENSRNOG00000020480;ENSRNOG00000020578;ENSRNOG00000020715;ENSRNOG00000020853;ENSRNOG00000021808;…	49	573	7.49632e-10	ENSRNOG00000000658;ENSRNOG00000001142;ENSRNOG00000001189;ENSRNOG00000001797;ENSRNOG00000002478;ENSRNOG00000002693;ENSRNOG00000002991;ENSRNOG00000003228;ENSRNOG00000003463;ENSRNOG00000003745;ENSRNOG00000004649;ENSRNOG00000005542;ENSRNOG00000006331;ENSRNOG00000006589;ENSRNOG00000008553;ENSRNOG00000009488;ENSRNOG00000009565;ENSRNOG00000009592;ENSRNOG00000013004;ENSRNOG00000013376;ENSRNOG00000013552;…	38	573	8.41804e-12	ENSRNOG00000001142;ENSRNOG00000001442;ENSRNOG00000001797;ENSRNOG00000002478;ENSRNOG00000002826;ENSRNOG00000003228;ENSRNOG00000006331;ENSRNOG00000007763;ENSRNOG00000008245;ENSRNOG00000009094;ENSRNOG00000009488;ENSRNOG00000009565;ENSRNOG00000009592;ENSRNOG00000013376;ENSRNOG00000013552;ENSRNOG00000015052;ENSRNOG00000016122;ENSRNOG00000016552;ENSRNOG00000017120;ENSRNOG00000018397;ENSRNOG00000018755;…
glucose 6-phosphate metabolic process	GO:0051156	5	16	0.000381703	ENSRNOG00000005861;ENSRNOG00000008830;ENSRNOG00000023150;ENSRNOG00000056728;ENSRNOG00000057626	4	16	0.0135704	ENSRNOG00000023150;ENSRNOG00000051171;ENSRNOG00000056728;ENSRNOG00000057626	5	16	0.000113059	ENSRNOG00000005861;ENSRNOG00000017523;ENSRNOG00000023150;ENSRNOG00000051171;ENSRNOG00000056728
monocarboxylic acid biosynthetic process	GO:0072330	16	240	0.000471002	ENSRNOG00000005130;ENSRNOG00000008245;ENSRNOG00000009488;ENSRNOG00000010580;ENSRNOG00000012911;ENSRNOG00000013552;ENSRNOG00000013794;ENSRNOG00000014508;ENSRNOG00000018755;ENSRNOG00000020480;ENSRNOG00000020578;ENSRNOG00000020853;ENSRNOG00000021808;ENSRNOG00000023150;ENSRNOG00000050630;ENSRNOG00000056457	25	240	1.74879e-06	ENSRNOG00000000658;ENSRNOG00000001142;ENSRNOG00000002478;ENSRNOG00000002991;ENSRNOG00000003228;ENSRNOG00000004649;ENSRNOG00000006331;ENSRNOG00000006589;ENSRNOG00000009488;ENSRNOG00000009565;ENSRNOG00000013004;ENSRNOG00000013552;ENSRNOG00000017120;ENSRNOG00000018289;ENSRNOG00000018755;ENSRNOG00000018886;ENSRNOG00000020420;ENSRNOG00000020578;ENSRNOG00000023150;ENSRNOG00000045636;ENSRNOG00000047503;…	19	240	5.01511e-07	ENSRNOG00000001142;ENSRNOG00000002478;ENSRNOG00000003228;ENSRNOG00000006331;ENSRNOG00000008245;ENSRNOG00000009488;ENSRNOG00000009565;ENSRNOG00000013552;ENSRNOG00000015052;ENSRNOG00000017120;ENSRNOG00000018755;ENSRNOG00000019742;ENSRNOG00000020420;ENSRNOG00000020480;ENSRNOG00000020578;ENSRNOG00000023150;ENSRNOG00000045636;ENSRNOG00000048949;ENSRNOG00000056457
regulation of small molecule metabolic process	GO:0062012	17	268	0.000471714	ENSRNOG00000000165;ENSRNOG00000001442;ENSRNOG00000001517;ENSRNOG00000004172;ENSRNOG00000005542;ENSRNOG00000005861;ENSRNOG00000008830;ENSRNOG00000009488;ENSRNOG00000009715;ENSRNOG00000010558;ENSRNOG00000012911;ENSRNOG00000014254;ENSRNOG00000020578;ENSRNOG00000020715;ENSRNOG00000020853;ENSRNOG00000034116;ENSRNOG00000056457	26	268	3.63476e-06	ENSRNOG00000000658;ENSRNOG00000001189;ENSRNOG00000001517;ENSRNOG00000002478;ENSRNOG00000003228;ENSRNOG00000003463;ENSRNOG00000004649;ENSRNOG00000005542;ENSRNOG00000006331;ENSRNOG00000006589;ENSRNOG00000008047;ENSRNOG00000009488;ENSRNOG00000009565;ENSRNOG00000009715;ENSRNOG00000010558;ENSRNOG00000014597;ENSRNOG00000017866;ENSRNOG00000018289;ENSRNOG00000018886;ENSRNOG00000020578;ENSRNOG00000025909;…	19	268	2.33406e-06	ENSRNOG00000000165;ENSRNOG00000001442;ENSRNOG00000001517;ENSRNOG00000002478;ENSRNOG00000003228;ENSRNOG00000003302;ENSRNOG00000005861;ENSRNOG00000006331;ENSRNOG00000009488;ENSRNOG00000009565;ENSRNOG00000009715;ENSRNOG00000010558;ENSRNOG00000015052;ENSRNOG00000019422;ENSRNOG00000019742;ENSRNOG00000020578;ENSRNOG00000034116;ENSRNOG00000048874;ENSRNOG00000056457
steroid metabolic process	GO:0008202	15	216	0.000537877	ENSRNOG00000001442;ENSRNOG00000005542;ENSRNOG00000005861;ENSRNOG00000006787;ENSRNOG00000009488;ENSRNOG00000012123;ENSRNOG00000012911;ENSRNOG00000013552;ENSRNOG00000016122;ENSRNOG00000020853;ENSRNOG00000021808;ENSRNOG00000032297;ENSRNOG00000049604;ENSRNOG00000054549;ENSRNOG00000056728	14	216	0.0361049	ENSRNOG00000002478;ENSRNOG00000003463;ENSRNOG00000004649;ENSRNOG00000005542;ENSRNOG00000009488;ENSRNOG00000009592;ENSRNOG00000013004;ENSRNOG00000013376;ENSRNOG00000013552;ENSRNOG00000020696;ENSRNOG00000046975;ENSRNOG00000051171;ENSRNOG00000054549;ENSRNOG00000056728	23	216	7.80531e-11	ENSRNOG00000001442;ENSRNOG00000002478;ENSRNOG00000002826;ENSRNOG00000005861;ENSRNOG00000008074;ENSRNOG00000009488;ENSRNOG00000009550;ENSRNOG00000009592;ENSRNOG00000012123;ENSRNOG00000013376;ENSRNOG00000013552;ENSRNOG00000015052;ENSRNOG00000016122;ENSRNOG00000016552;ENSRNOG00000019422;ENSRNOG00000020696;ENSRNOG00000021314;ENSRNOG00000032297;ENSRNOG00000046975;ENSRNOG00000049604;ENSRNOG00000051171;…
response to oxidative stress	GO:0006979	21	397	0.000693331	ENSRNOG00000000571;ENSRNOG00000001517;ENSRNOG00000002896;ENSRNOG00000003977;ENSRNOG00000004172;ENSRNOG00000006787;ENSRNOG00000008830;ENSRNOG00000009432;ENSRNOG00000010558;ENSRNOG00000012772;ENSRNOG00000013409;ENSRNOG00000013973;ENSRNOG00000014448;ENSRNOG00000014604;ENSRNOG00000019915;ENSRNOG00000026293;ENSRNOG00000029971;ENSRNOG00000030644;ENSRNOG00000034234;ENSRNOG00000047816;ENSRNOG00000056728	29	397	8.55756e-05	ENSRNOG00000000053;ENSRNOG00000001285;ENSRNOG00000001517;ENSRNOG00000003977;ENSRNOG00000005917;ENSRNOG00000006589;ENSRNOG00000007964;ENSRNOG00000008015;ENSRNOG00000009538;ENSRNOG00000010558;ENSRNOG00000012772;ENSRNOG00000013328;ENSRNOG00000014117;ENSRNOG00000014448;ENSRNOG00000015206;ENSRNOG00000016348;ENSRNOG00000018237;ENSRNOG00000018289;ENSRNOG00000018484;ENSRNOG00000019915;ENSRNOG00000021240;…	16	397	0.00701621	ENSRNOG00000000053;ENSRNOG00000001517;ENSRNOG00000002292;ENSRNOG00000003977;ENSRNOG00000009663;ENSRNOG00000010558;ENSRNOG00000013328;ENSRNOG00000014117;ENSRNOG00000014448;ENSRNOG00000015052;ENSRNOG00000021240;ENSRNOG00000023546;ENSRNOG00000029042;ENSRNOG00000046727;ENSRNOG00000047816;ENSRNOG00000056728
cellular biosynthetic process	GO:0044249	128	5108	0.000860634	ENSRNOG00000000184;ENSRNOG00000000521;ENSRNOG00000000799;ENSRNOG00000001442;ENSRNOG00000001517;ENSRNOG00000002217;ENSRNOG00000002520;ENSRNOG00000002828;ENSRNOG00000003348;ENSRNOG00000003977;ENSRNOG00000004172;ENSRNOG00000004196;ENSRNOG00000004268;ENSRNOG00000004342;ENSRNOG00000005130;ENSRNOG00000005424;ENSRNOG00000005437;ENSRNOG00000005542;ENSRNOG00000006663;ENSRNOG00000006870;ENSRNOG00000007229;…	197	5108	4.39223e-06	ENSRNOG00000000053;ENSRNOG00000000064;ENSRNOG00000000420;ENSRNOG00000000461;ENSRNOG00000000521;ENSRNOG00000000658;ENSRNOG00000000909;ENSRNOG00000001142;ENSRNOG00000001189;ENSRNOG00000001369;ENSRNOG00000001517;ENSRNOG00000001582;ENSRNOG00000001647;ENSRNOG00000001738;ENSRNOG00000001797;ENSRNOG00000002116;ENSRNOG00000002128;ENSRNOG00000002478;ENSRNOG00000002520;ENSRNOG00000002572;ENSRNOG00000002693;…	115	5108	4.80998e-05	ENSRNOG00000000053;ENSRNOG00000000521;ENSRNOG00000000909;ENSRNOG00000001030;ENSRNOG00000001106;ENSRNOG00000001142;ENSRNOG00000001442;ENSRNOG00000001517;ENSRNOG00000001738;ENSRNOG00000001797;ENSRNOG00000002292;ENSRNOG00000002478;ENSRNOG00000002520;ENSRNOG00000002572;ENSRNOG00000003228;ENSRNOG00000003260;ENSRNOG00000003302;ENSRNOG00000003977;ENSRNOG00000004294;ENSRNOG00000004342;ENSRNOG00000004377;…
response to inorganic substance	GO:0010035	25	544	0.00112865	ENSRNOG00000000571;ENSRNOG00000001926;ENSRNOG00000003977;ENSRNOG00000005542;ENSRNOG00000008414;ENSRNOG00000008830;ENSRNOG00000009432;ENSRNOG00000009957;ENSRNOG00000010558;ENSRNOG00000012053;ENSRNOG00000012772;ENSRNOG00000013039;ENSRNOG00000013973;ENSRNOG00000014604;ENSRNOG00000023150;ENSRNOG00000025602;ENSRNOG00000026293;ENSRNOG00000028366;ENSRNOG00000029971;ENSRNOG00000031506;ENSRNOG00000031766;…	39	544	6.05115e-06	ENSRNOG00000000053;ENSRNOG00000001420;ENSRNOG00000001926;ENSRNOG00000002572;ENSRNOG00000003977;ENSRNOG00000004575;ENSRNOG00000005389;ENSRNOG00000005542;ENSRNOG00000005917;ENSRNOG00000006589;ENSRNOG00000007227;ENSRNOG00000008012;ENSRNOG00000008015;ENSRNOG00000008047;ENSRNOG00000010558;ENSRNOG00000012053;ENSRNOG00000012772;ENSRNOG00000014117;ENSRNOG00000015206;ENSRNOG00000016348;ENSRNOG00000017786;…	24	544	0.000125393	ENSRNOG00000000053;ENSRNOG00000001926;ENSRNOG00000002292;ENSRNOG00000002572;ENSRNOG00000003977;ENSRNOG00000004294;ENSRNOG00000009663;ENSRNOG00000010558;ENSRNOG00000014117;ENSRNOG00000015052;ENSRNOG00000016552;ENSRNOG00000016957;ENSRNOG00000018109;ENSRNOG00000018294;ENSRNOG00000020420;ENSRNOG00000023150;ENSRNOG00000023360;ENSRNOG00000029042;ENSRNOG00000042838;ENSRNOG00000046727;ENSRNOG00000047816;…
organic cyclic compound metabolic process	GO:1901360	126	5059	0.00139322	ENSRNOG00000000184;ENSRNOG00000000521;ENSRNOG00000001442;ENSRNOG00000001517;ENSRNOG00000002217;ENSRNOG00000002520;ENSRNOG00000002828;ENSRNOG00000002871;ENSRNOG00000002896;ENSRNOG00000003348;ENSRNOG00000003714;ENSRNOG00000003977;ENSRNOG00000004172;ENSRNOG00000004268;ENSRNOG00000004342;ENSRNOG00000005130;ENSRNOG00000005266;ENSRNOG00000005437;ENSRNOG00000005542;ENSRNOG00000005861;ENSRNOG00000006663;…	196	5059	3.63476e-06	ENSRNOG00000000064;ENSRNOG00000000420;ENSRNOG00000000461;ENSRNOG00000000521;ENSRNOG00000000658;ENSRNOG00000000909;ENSRNOG00000001189;ENSRNOG00000001369;ENSRNOG00000001517;ENSRNOG00000001582;ENSRNOG00000001647;ENSRNOG00000001797;ENSRNOG00000002128;ENSRNOG00000002408;ENSRNOG00000002478;ENSRNOG00000002520;ENSRNOG00000002572;ENSRNOG00000002693;ENSRNOG00000002828;ENSRNOG00000002871;ENSRNOG00000003291;…	111	5059	0.000216885	ENSRNOG00000000520;ENSRNOG00000000521;ENSRNOG00000000909;ENSRNOG00000001030;ENSRNOG00000001442;ENSRNOG00000001517;ENSRNOG00000001797;ENSRNOG00000002292;ENSRNOG00000002478;ENSRNOG00000002520;ENSRNOG00000002572;ENSRNOG00000002826;ENSRNOG00000003260;ENSRNOG00000003302;ENSRNOG00000003977;ENSRNOG00000004294;ENSRNOG00000004342;ENSRNOG00000004377;ENSRNOG00000004726;ENSRNOG00000005266;ENSRNOG00000005861;…
response to metal ion	GO:0010038	19	357	0.00152537	ENSRNOG00000001926;ENSRNOG00000003977;ENSRNOG00000008414;ENSRNOG00000008830;ENSRNOG00000009432;ENSRNOG00000009957;ENSRNOG00000010558;ENSRNOG00000012053;ENSRNOG00000012772;ENSRNOG00000013039;ENSRNOG00000023150;ENSRNOG00000025602;ENSRNOG00000026293;ENSRNOG00000028366;ENSRNOG00000031506;ENSRNOG00000031766;ENSRNOG00000034234;ENSRNOG00000053452;ENSRNOG00000056728	29	357	1.55272e-05	ENSRNOG00000000053;ENSRNOG00000001926;ENSRNOG00000002572;ENSRNOG00000003977;ENSRNOG00000004575;ENSRNOG00000005389;ENSRNOG00000008012;ENSRNOG00000008015;ENSRNOG00000008047;ENSRNOG00000010558;ENSRNOG00000012053;ENSRNOG00000012772;ENSRNOG00000014117;ENSRNOG00000015206;ENSRNOG00000016348;ENSRNOG00000017786;ENSRNOG00000018289;ENSRNOG00000018294;ENSRNOG00000020420;ENSRNOG00000020723;ENSRNOG00000023150;…	19	357	0.000102523	ENSRNOG00000000053;ENSRNOG00000001926;ENSRNOG00000002292;ENSRNOG00000002572;ENSRNOG00000003977;ENSRNOG00000004294;ENSRNOG00000010558;ENSRNOG00000014117;ENSRNOG00000015052;ENSRNOG00000016957;ENSRNOG00000018109;ENSRNOG00000018294;ENSRNOG00000020420;ENSRNOG00000023150;ENSRNOG00000023360;ENSRNOG00000042838;ENSRNOG00000046727;ENSRNOG00000053452;ENSRNOG00000056728
aging	GO:0007568	18	329	0.00167613	ENSRNOG00000000521;ENSRNOG00000001926;ENSRNOG00000002520;ENSRNOG00000007492;ENSRNOG00000009432;ENSRNOG00000012772;ENSRNOG00000013409;ENSRNOG00000014448;ENSRNOG00000014779;ENSRNOG00000016122;ENSRNOG00000020480;ENSRNOG00000020853;ENSRNOG00000026293;ENSRNOG00000029707;ENSRNOG00000031979;ENSRNOG00000034234;ENSRNOG00000055446;ENSRNOG00000058780	23	329	0.00135668	ENSRNOG00000000053;ENSRNOG00000000521;ENSRNOG00000001926;ENSRNOG00000002520;ENSRNOG00000002572;ENSRNOG00000002991;ENSRNOG00000003463;ENSRNOG00000005917;ENSRNOG00000006589;ENSRNOG00000008015;ENSRNOG00000008706;ENSRNOG00000012772;ENSRNOG00000013265;ENSRNOG00000014448;ENSRNOG00000018289;ENSRNOG00000020723;ENSRNOG00000026293;ENSRNOG00000028616;ENSRNOG00000029993;ENSRNOG00000033522;ENSRNOG00000046449;…	16	329	0.0011963	ENSRNOG00000000053;ENSRNOG00000000521;ENSRNOG00000001926;ENSRNOG00000002520;ENSRNOG00000002572;ENSRNOG00000009663;ENSRNOG00000013265;ENSRNOG00000014448;ENSRNOG00000016122;ENSRNOG00000016957;ENSRNOG00000019638;ENSRNOG00000019742;ENSRNOG00000020480;ENSRNOG00000028616;ENSRNOG00000029993;ENSRNOG00000058780
nitrogen compound metabolic process	GO:0006807	201	9077	0.001808	ENSRNOG00000000184;ENSRNOG00000000443;ENSRNOG00000000521;ENSRNOG00000000571;ENSRNOG00000000799;ENSRNOG00000001442;ENSRNOG00000001517;ENSRNOG00000002217;ENSRNOG00000002520;ENSRNOG00000002828;ENSRNOG00000002871;ENSRNOG00000002896;ENSRNOG00000003232;ENSRNOG00000003348;ENSRNOG00000003714;ENSRNOG00000003977;ENSRNOG00000004172;ENSRNOG00000004196;ENSRNOG00000004268;ENSRNOG00000004342;ENSRNOG00000005130;…	318	9077	1.54703e-07	ENSRNOG00000000053;ENSRNOG00000000064;ENSRNOG00000000420;ENSRNOG00000000461;ENSRNOG00000000521;ENSRNOG00000000658;ENSRNOG00000000909;ENSRNOG00000001142;ENSRNOG00000001189;ENSRNOG00000001369;ENSRNOG00000001391;ENSRNOG00000001418;ENSRNOG00000001420;ENSRNOG00000001517;ENSRNOG00000001582;ENSRNOG00000001607;ENSRNOG00000001647;ENSRNOG00000001738;ENSRNOG00000001797;ENSRNOG00000001827;ENSRNOG00000002116;…	164	9077	0.0164872	ENSRNOG00000000053;ENSRNOG00000000520;ENSRNOG00000000521;ENSRNOG00000000909;ENSRNOG00000001030;ENSRNOG00000001106;ENSRNOG00000001142;ENSRNOG00000001442;ENSRNOG00000001517;ENSRNOG00000001738;ENSRNOG00000001797;ENSRNOG00000001827;ENSRNOG00000002278;ENSRNOG00000002292;ENSRNOG00000002478;ENSRNOG00000002520;ENSRNOG00000002572;ENSRNOG00000002609;ENSRNOG00000002946;ENSRNOG00000003232;ENSRNOG00000003260;…
alcohol biosynthetic process	GO:0046165	10	113	0.00185903	ENSRNOG00000001442;ENSRNOG00000005542;ENSRNOG00000006787;ENSRNOG00000009488;ENSRNOG00000012911;ENSRNOG00000016122;ENSRNOG00000020853;ENSRNOG00000049604;ENSRNOG00000054549;ENSRNOG00000056728	13	113	0.000474078	ENSRNOG00000002478;ENSRNOG00000003463;ENSRNOG00000004649;ENSRNOG00000005542;ENSRNOG00000009488;ENSRNOG00000009592;ENSRNOG00000013376;ENSRNOG00000015455;ENSRNOG00000018289;ENSRNOG00000020696;ENSRNOG00000028616;ENSRNOG00000054549;ENSRNOG00000056728	14	113	2.04458e-07	ENSRNOG00000001442;ENSRNOG00000002478;ENSRNOG00000002826;ENSRNOG00000009488;ENSRNOG00000009592;ENSRNOG00000013376;ENSRNOG00000016122;ENSRNOG00000016552;ENSRNOG00000020696;ENSRNOG00000021314;ENSRNOG00000028616;ENSRNOG00000049604;ENSRNOG00000054549;ENSRNOG00000056728
response to antibiotic	GO:0046677	19	364	0.00187349	ENSRNOG00000000571;ENSRNOG00000000967;ENSRNOG00000001926;ENSRNOG00000003977;ENSRNOG00000007235;ENSRNOG00000010558;ENSRNOG00000012123;ENSRNOG00000012772;ENSRNOG00000013973;ENSRNOG00000014604;ENSRNOG00000016122;ENSRNOG00000026293;ENSRNOG00000029707;ENSRNOG00000029971;ENSRNOG00000030538;ENSRNOG00000031766;ENSRNOG00000046007;ENSRNOG00000050647;ENSRNOG00000056728	31	364	3.63476e-06	ENSRNOG00000000053;ENSRNOG00000000967;ENSRNOG00000001738;ENSRNOG00000001926;ENSRNOG00000003977;ENSRNOG00000005389;ENSRNOG00000005917;ENSRNOG00000006589;ENSRNOG00000007235;ENSRNOG00000007964;ENSRNOG00000008012;ENSRNOG00000010558;ENSRNOG00000012772;ENSRNOG00000013954;ENSRNOG00000014117;ENSRNOG00000015206;ENSRNOG00000018237;ENSRNOG00000018289;ENSRNOG00000018294;ENSRNOG00000019407;ENSRNOG00000020723;…	21	364	1.22929e-05	ENSRNOG00000000053;ENSRNOG00000000967;ENSRNOG00000001738;ENSRNOG00000001926;ENSRNOG00000002292;ENSRNOG00000003977;ENSRNOG00000009663;ENSRNOG00000010558;ENSRNOG00000012123;ENSRNOG00000013954;ENSRNOG00000014117;ENSRNOG00000015052;ENSRNOG00000016122;ENSRNOG00000018294;ENSRNOG00000019742;ENSRNOG00000029042;ENSRNOG00000030538;ENSRNOG00000045654;ENSRNOG00000050647;ENSRNOG00000056728;ENSRNOG00000059714
response to organic cyclic compound	GO:0014070	35	953	0.00272949	ENSRNOG00000000165;ENSRNOG00000000521;ENSRNOG00000000967;ENSRNOG00000001926;ENSRNOG00000003977;ENSRNOG00000005542;ENSRNOG00000005861;ENSRNOG00000007229;ENSRNOG00000007235;ENSRNOG00000007390;ENSRNOG00000007971;ENSRNOG00000008414;ENSRNOG00000008830;ENSRNOG00000009446;ENSRNOG00000009488;ENSRNOG00000012123;ENSRNOG00000012772;ENSRNOG00000013409;ENSRNOG00000013439;ENSRNOG00000014254;ENSRNOG00000014448;…	63	953	2.69845e-08	ENSRNOG00000000053;ENSRNOG00000000521;ENSRNOG00000000658;ENSRNOG00000000967;ENSRNOG00000001420;ENSRNOG00000001926;ENSRNOG00000002116;ENSRNOG00000002693;ENSRNOG00000002991;ENSRNOG00000003300;ENSRNOG00000003463;ENSRNOG00000003977;ENSRNOG00000004649;ENSRNOG00000005389;ENSRNOG00000005542;ENSRNOG00000006338;ENSRNOG00000006589;ENSRNOG00000007029;ENSRNOG00000007229;ENSRNOG00000007235;ENSRNOG00000007390;…	45	953	2.31949e-09	ENSRNOG00000000053;ENSRNOG00000000165;ENSRNOG00000000521;ENSRNOG00000000967;ENSRNOG00000001926;ENSRNOG00000002292;ENSRNOG00000003260;ENSRNOG00000003977;ENSRNOG00000004294;ENSRNOG00000005861;ENSRNOG00000007029;ENSRNOG00000007229;ENSRNOG00000009284;ENSRNOG00000009446;ENSRNOG00000009488;ENSRNOG00000009663;ENSRNOG00000010643;ENSRNOG00000012123;ENSRNOG00000013265;ENSRNOG00000013954;ENSRNOG00000014448;…
regulation of cellular ketone metabolic process	GO:0010565	9	97	0.00284847	ENSRNOG00000001517;ENSRNOG00000004172;ENSRNOG00000008830;ENSRNOG00000009488;ENSRNOG00000012911;ENSRNOG00000014254;ENSRNOG00000020578;ENSRNOG00000020853;ENSRNOG00000034116	15	97	6.22309e-06	ENSRNOG00000000658;ENSRNOG00000001517;ENSRNOG00000002478;ENSRNOG00000003228;ENSRNOG00000003463;ENSRNOG00000004649;ENSRNOG00000006331;ENSRNOG00000009488;ENSRNOG00000009565;ENSRNOG00000014597;ENSRNOG00000017866;ENSRNOG00000018289;ENSRNOG00000020578;ENSRNOG00000034116;ENSRNOG00000047503	10	97	9.01522e-05	ENSRNOG00000001517;ENSRNOG00000002478;ENSRNOG00000003228;ENSRNOG00000006331;ENSRNOG00000009488;ENSRNOG00000009565;ENSRNOG00000015052;ENSRNOG00000019422;ENSRNOG00000020578;ENSRNOG00000034116
triglyceride metabolic process	GO:0006641	8	77	0.00318647	ENSRNOG00000005542;ENSRNOG00000012404;ENSRNOG00000013552;ENSRNOG00000014254;ENSRNOG00000014508;ENSRNOG00000018736;ENSRNOG00000022296;ENSRNOG00000047551	12	77	5.53421e-05	ENSRNOG00000001189;ENSRNOG00000002478;ENSRNOG00000003463;ENSRNOG00000004377;ENSRNOG00000005542;ENSRNOG00000013552;ENSRNOG00000020990;ENSRNOG00000022268;ENSRNOG00000022296;ENSRNOG00000028616;ENSRNOG00000047503;ENSRNOG00000051171	9	77	0.000100573	ENSRNOG00000002478;ENSRNOG00000004377;ENSRNOG00000012404;ENSRNOG00000013552;ENSRNOG00000022268;ENSRNOG00000022296;ENSRNOG00000027434;ENSRNOG00000028616;ENSRNOG00000051171
ribose phosphate biosynthetic process	GO:0046390	15	257	0.00318647	ENSRNOG00000001517;ENSRNOG00000004172;ENSRNOG00000005130;ENSRNOG00000007235;ENSRNOG00000009957;ENSRNOG00000010580;ENSRNOG00000016000;ENSRNOG00000018755;ENSRNOG00000023150;ENSRNOG00000031979;ENSRNOG00000045738;ENSRNOG00000046299;ENSRNOG00000050630;ENSRNOG00000056457;ENSRNOG00000056728	24	257	1.42221e-05	ENSRNOG00000000064;ENSRNOG00000000658;ENSRNOG00000001517;ENSRNOG00000001797;ENSRNOG00000002128;ENSRNOG00000002693;ENSRNOG00000006331;ENSRNOG00000006589;ENSRNOG00000007235;ENSRNOG00000007895;ENSRNOG00000009565;ENSRNOG00000009994;ENSRNOG00000016660;ENSRNOG00000016924;ENSRNOG00000018755;ENSRNOG00000018886;ENSRNOG00000020420;ENSRNOG00000023150;ENSRNOG00000046763;ENSRNOG00000048949;ENSRNOG00000050630;…	14	257	0.00109386	ENSRNOG00000001517;ENSRNOG00000001797;ENSRNOG00000003302;ENSRNOG00000006331;ENSRNOG00000009565;ENSRNOG00000009994;ENSRNOG00000016924;ENSRNOG00000018755;ENSRNOG00000019742;ENSRNOG00000020420;ENSRNOG00000023150;ENSRNOG00000048949;ENSRNOG00000056457;ENSRNOG00000056728
regulation of lipid biosynthetic process	GO:0046890	10	124	0.00364556	ENSRNOG00000001442;ENSRNOG00000005542;ENSRNOG00000009488;ENSRNOG00000012404;ENSRNOG00000012911;ENSRNOG00000014350;ENSRNOG00000020578;ENSRNOG00000020853;ENSRNOG00000025602;ENSRNOG00000030445	12	124	0.00395028	ENSRNOG00000001189;ENSRNOG00000002478;ENSRNOG00000003228;ENSRNOG00000003463;ENSRNOG00000004649;ENSRNOG00000005542;ENSRNOG00000006331;ENSRNOG00000009488;ENSRNOG00000009565;ENSRNOG00000014350;ENSRNOG00000020578;ENSRNOG00000047503	11	124	0.000116846	ENSRNOG00000001442;ENSRNOG00000002478;ENSRNOG00000003228;ENSRNOG00000006331;ENSRNOG00000009488;ENSRNOG00000009565;ENSRNOG00000012404;ENSRNOG00000015052;ENSRNOG00000019422;ENSRNOG00000020578;ENSRNOG00000027434
purine-containing compound biosynthetic process	GO:0072522	15	262	0.00387435	ENSRNOG00000001517;ENSRNOG00000004172;ENSRNOG00000005130;ENSRNOG00000007235;ENSRNOG00000009957;ENSRNOG00000009982;ENSRNOG00000010580;ENSRNOG00000016000;ENSRNOG00000018755;ENSRNOG00000023150;ENSRNOG00000031979;ENSRNOG00000045738;ENSRNOG00000046299;ENSRNOG00000050630;ENSRNOG00000056457	23	262	5.32755e-05	ENSRNOG00000000064;ENSRNOG00000000658;ENSRNOG00000001369;ENSRNOG00000001517;ENSRNOG00000002128;ENSRNOG00000002693;ENSRNOG00000006331;ENSRNOG00000006589;ENSRNOG00000007235;ENSRNOG00000007895;ENSRNOG00000009565;ENSRNOG00000009994;ENSRNOG00000016660;ENSRNOG00000016924;ENSRNOG00000018755;ENSRNOG00000018886;ENSRNOG00000020420;ENSRNOG00000023150;ENSRNOG00000046763;ENSRNOG00000048949;ENSRNOG00000050630;…	12	262	0.0103596	ENSRNOG00000001517;ENSRNOG00000003302;ENSRNOG00000006331;ENSRNOG00000009565;ENSRNOG00000009994;ENSRNOG00000016924;ENSRNOG00000018755;ENSRNOG00000019742;ENSRNOG00000020420;ENSRNOG00000023150;ENSRNOG00000048949;ENSRNOG00000056457
response to hormone	GO:0009725	34	939	0.00427066	ENSRNOG00000000165;ENSRNOG00000000521;ENSRNOG00000000967;ENSRNOG00000001442;ENSRNOG00000001926;ENSRNOG00000003977;ENSRNOG00000004172;ENSRNOG00000005542;ENSRNOG00000005861;ENSRNOG00000006787;ENSRNOG00000007229;ENSRNOG00000007235;ENSRNOG00000007971;ENSRNOG00000008414;ENSRNOG00000009446;ENSRNOG00000012237;ENSRNOG00000012772;ENSRNOG00000013409;ENSRNOG00000013439;ENSRNOG00000014448;ENSRNOG00000019661;…	60	939	2.28761e-07	ENSRNOG00000000053;ENSRNOG00000000521;ENSRNOG00000000967;ENSRNOG00000001926;ENSRNOG00000002128;ENSRNOG00000002478;ENSRNOG00000002572;ENSRNOG00000002693;ENSRNOG00000003300;ENSRNOG00000003463;ENSRNOG00000003977;ENSRNOG00000004377;ENSRNOG00000004649;ENSRNOG00000005389;ENSRNOG00000005513;ENSRNOG00000005542;ENSRNOG00000006338;ENSRNOG00000006589;ENSRNOG00000007029;ENSRNOG00000007229;ENSRNOG00000007235;…	45	939	1.47134e-09	ENSRNOG00000000053;ENSRNOG00000000165;ENSRNOG00000000521;ENSRNOG00000000967;ENSRNOG00000001442;ENSRNOG00000001926;ENSRNOG00000002292;ENSRNOG00000002478;ENSRNOG00000002572;ENSRNOG00000002946;ENSRNOG00000003260;ENSRNOG00000003977;ENSRNOG00000004377;ENSRNOG00000005861;ENSRNOG00000007029;ENSRNOG00000007229;ENSRNOG00000009284;ENSRNOG00000009446;ENSRNOG00000009565;ENSRNOG00000009663;ENSRNOG00000010643;…
liver development	GO:0001889	11	153	0.00445709	ENSRNOG00000000967;ENSRNOG00000001926;ENSRNOG00000007390;ENSRNOG00000015335;ENSRNOG00000019578;ENSRNOG00000020578;ENSRNOG00000021027;ENSRNOG00000026293;ENSRNOG00000030538;ENSRNOG00000045738;ENSRNOG00000050761	12	153	0.0184611	ENSRNOG00000000967;ENSRNOG00000001926;ENSRNOG00000005513;ENSRNOG00000007390;ENSRNOG00000014117;ENSRNOG00000019578;ENSRNOG00000020578;ENSRNOG00000023433;ENSRNOG00000026293;ENSRNOG00000028616;ENSRNOG00000030538;ENSRNOG00000032825	9	153	0.00925792	ENSRNOG00000000967;ENSRNOG00000001926;ENSRNOG00000002292;ENSRNOG00000014117;ENSRNOG00000016552;ENSRNOG00000020578;ENSRNOG00000021027;ENSRNOG00000028616;ENSRNOG00000030538
organic hydroxy compound biosynthetic process	GO:1901617	12	181	0.00470045	ENSRNOG00000001442;ENSRNOG00000005542;ENSRNOG00000006787;ENSRNOG00000009488;ENSRNOG00000012911;ENSRNOG00000016122;ENSRNOG00000020853;ENSRNOG00000032297;ENSRNOG00000049604;ENSRNOG00000054549;ENSRNOG00000054962;ENSRNOG00000056728	14	181	0.00977864	ENSRNOG00000002478;ENSRNOG00000003463;ENSRNOG00000004649;ENSRNOG00000005542;ENSRNOG00000009488;ENSRNOG00000009592;ENSRNOG00000013004;ENSRNOG00000013376;ENSRNOG00000015455;ENSRNOG00000018289;ENSRNOG00000020696;ENSRNOG00000028616;ENSRNOG00000054549;ENSRNOG00000056728	17	181	2.81831e-07	ENSRNOG00000001442;ENSRNOG00000002478;ENSRNOG00000002826;ENSRNOG00000009488;ENSRNOG00000009550;ENSRNOG00000009592;ENSRNOG00000013376;ENSRNOG00000015052;ENSRNOG00000016122;ENSRNOG00000016552;ENSRNOG00000020696;ENSRNOG00000021314;ENSRNOG00000028616;ENSRNOG00000032297;ENSRNOG00000049604;ENSRNOG00000054549;ENSRNOG00000056728
organic acid biosynthetic process	GO:0016053	17	330	0.00470045	ENSRNOG00000005130;ENSRNOG00000008245;ENSRNOG00000009488;ENSRNOG00000010580;ENSRNOG00000011573;ENSRNOG00000012911;ENSRNOG00000013552;ENSRNOG00000013794;ENSRNOG00000014508;ENSRNOG00000018755;ENSRNOG00000020480;ENSRNOG00000020578;ENSRNOG00000020853;ENSRNOG00000021808;ENSRNOG00000023150;ENSRNOG00000050630;ENSRNOG00000056457	31	330	5.10229e-07	ENSRNOG00000000658;ENSRNOG00000001142;ENSRNOG00000002478;ENSRNOG00000002991;ENSRNOG00000003228;ENSRNOG00000004649;ENSRNOG00000006331;ENSRNOG00000006589;ENSRNOG00000008553;ENSRNOG00000009488;ENSRNOG00000009565;ENSRNOG00000013004;ENSRNOG00000013552;ENSRNOG00000017105;ENSRNOG00000017120;ENSRNOG00000018289;ENSRNOG00000018755;ENSRNOG00000018886;ENSRNOG00000020420;ENSRNOG00000020578;ENSRNOG00000023150;…	21	330	2.70124e-06	ENSRNOG00000001142;ENSRNOG00000002478;ENSRNOG00000003228;ENSRNOG00000006331;ENSRNOG00000007763;ENSRNOG00000008245;ENSRNOG00000009488;ENSRNOG00000009565;ENSRNOG00000013552;ENSRNOG00000015052;ENSRNOG00000017120;ENSRNOG00000018755;ENSRNOG00000019742;ENSRNOG00000020420;ENSRNOG00000020480;ENSRNOG00000020578;ENSRNOG00000023150;ENSRNOG00000029993;ENSRNOG00000045636;ENSRNOG00000048949;ENSRNOG00000056457
response to alcohol	GO:0097305	15	268	0.00470045	ENSRNOG00000000521;ENSRNOG00000000967;ENSRNOG00000001926;ENSRNOG00000007235;ENSRNOG00000008830;ENSRNOG00000009488;ENSRNOG00000012123;ENSRNOG00000012772;ENSRNOG00000016122;ENSRNOG00000025602;ENSRNOG00000029707;ENSRNOG00000031766;ENSRNOG00000046007;ENSRNOG00000050647;ENSRNOG00000056728	22	268	0.000211993	ENSRNOG00000000053;ENSRNOG00000000521;ENSRNOG00000000967;ENSRNOG00000001738;ENSRNOG00000001926;ENSRNOG00000005389;ENSRNOG00000006338;ENSRNOG00000007235;ENSRNOG00000007964;ENSRNOG00000008015;ENSRNOG00000009488;ENSRNOG00000012772;ENSRNOG00000013265;ENSRNOG00000015206;ENSRNOG00000018237;ENSRNOG00000019407;ENSRNOG00000020696;ENSRNOG00000020723;ENSRNOG00000032871;ENSRNOG00000045654;ENSRNOG00000050647;…	18	268	1.0789e-05	ENSRNOG00000000053;ENSRNOG00000000521;ENSRNOG00000000967;ENSRNOG00000001738;ENSRNOG00000001926;ENSRNOG00000002292;ENSRNOG00000009488;ENSRNOG00000012123;ENSRNOG00000013265;ENSRNOG00000015052;ENSRNOG00000016122;ENSRNOG00000016552;ENSRNOG00000017523;ENSRNOG00000019742;ENSRNOG00000020696;ENSRNOG00000045654;ENSRNOG00000050647;ENSRNOG00000056728
purine ribonucleotide biosynthetic process	GO:0009152	14	239	0.00484214	ENSRNOG00000001517;ENSRNOG00000004172;ENSRNOG00000005130;ENSRNOG00000007235;ENSRNOG00000009957;ENSRNOG00000010580;ENSRNOG00000016000;ENSRNOG00000018755;ENSRNOG00000023150;ENSRNOG00000031979;ENSRNOG00000045738;ENSRNOG00000046299;ENSRNOG00000050630;ENSRNOG00000056457	22	239	4.36165e-05	ENSRNOG00000000064;ENSRNOG00000000658;ENSRNOG00000001517;ENSRNOG00000002128;ENSRNOG00000002693;ENSRNOG00000006331;ENSRNOG00000006589;ENSRNOG00000007235;ENSRNOG00000007895;ENSRNOG00000009565;ENSRNOG00000009994;ENSRNOG00000016660;ENSRNOG00000016924;ENSRNOG00000018755;ENSRNOG00000018886;ENSRNOG00000020420;ENSRNOG00000023150;ENSRNOG00000046763;ENSRNOG00000048949;ENSRNOG00000050630;ENSRNOG00000056076;…	12	239	0.00562662	ENSRNOG00000001517;ENSRNOG00000003302;ENSRNOG00000006331;ENSRNOG00000009565;ENSRNOG00000009994;ENSRNOG00000016924;ENSRNOG00000018755;ENSRNOG00000019742;ENSRNOG00000020420;ENSRNOG00000023150;ENSRNOG00000048949;ENSRNOG00000056457
hepaticobiliary system development	GO:0061008	11	156	0.00505356	ENSRNOG00000000967;ENSRNOG00000001926;ENSRNOG00000007390;ENSRNOG00000015335;ENSRNOG00000019578;ENSRNOG00000020578;ENSRNOG00000021027;ENSRNOG00000026293;ENSRNOG00000030538;ENSRNOG00000045738;ENSRNOG00000050761	12	156	0.0208028	ENSRNOG00000000967;ENSRNOG00000001926;ENSRNOG00000005513;ENSRNOG00000007390;ENSRNOG00000014117;ENSRNOG00000019578;ENSRNOG00000020578;ENSRNOG00000023433;ENSRNOG00000026293;ENSRNOG00000028616;ENSRNOG00000030538;ENSRNOG00000032825	9	156	0.00999092	ENSRNOG00000000967;ENSRNOG00000001926;ENSRNOG00000002292;ENSRNOG00000014117;ENSRNOG00000016552;ENSRNOG00000020578;ENSRNOG00000021027;ENSRNOG00000028616;ENSRNOG00000030538
response to lipid	GO:0033993	33	924	0.00646825	ENSRNOG00000000165;ENSRNOG00000000521;ENSRNOG00000000967;ENSRNOG00000001926;ENSRNOG00000002520;ENSRNOG00000003977;ENSRNOG00000005437;ENSRNOG00000005542;ENSRNOG00000005861;ENSRNOG00000006870;ENSRNOG00000007229;ENSRNOG00000007971;ENSRNOG00000008830;ENSRNOG00000009446;ENSRNOG00000009488;ENSRNOG00000012123;ENSRNOG00000012772;ENSRNOG00000013439;ENSRNOG00000013552;ENSRNOG00000013794;ENSRNOG00000013973;…	54	924	1.27054e-05	ENSRNOG00000000053;ENSRNOG00000000521;ENSRNOG00000000967;ENSRNOG00000001285;ENSRNOG00000001420;ENSRNOG00000001926;ENSRNOG00000002478;ENSRNOG00000002520;ENSRNOG00000002693;ENSRNOG00000002991;ENSRNOG00000003463;ENSRNOG00000003977;ENSRNOG00000004649;ENSRNOG00000005389;ENSRNOG00000005542;ENSRNOG00000006338;ENSRNOG00000006589;ENSRNOG00000007029;ENSRNOG00000007229;ENSRNOG00000007607;ENSRNOG00000008012;…	42	924	2.67777e-08	ENSRNOG00000000053;ENSRNOG00000000165;ENSRNOG00000000521;ENSRNOG00000000967;ENSRNOG00000001926;ENSRNOG00000002292;ENSRNOG00000002478;ENSRNOG00000002520;ENSRNOG00000003260;ENSRNOG00000003977;ENSRNOG00000004294;ENSRNOG00000004726;ENSRNOG00000005861;ENSRNOG00000007029;ENSRNOG00000007229;ENSRNOG00000009284;ENSRNOG00000009446;ENSRNOG00000009488;ENSRNOG00000009565;ENSRNOG00000010643;ENSRNOG00000012123;…
lipid homeostasis	GO:0055088	9	110	0.00651916	ENSRNOG00000005542;ENSRNOG00000007545;ENSRNOG00000008830;ENSRNOG00000009488;ENSRNOG00000013794;ENSRNOG00000018736;ENSRNOG00000022296;ENSRNOG00000030445;ENSRNOG00000047551	10	110	0.0157421	ENSRNOG00000003679;ENSRNOG00000004563;ENSRNOG00000005542;ENSRNOG00000008012;ENSRNOG00000009488;ENSRNOG00000018405;ENSRNOG00000022268;ENSRNOG00000022296;ENSRNOG00000047503;ENSRNOG00000051171	7	110	0.0188259	ENSRNOG00000007545;ENSRNOG00000009488;ENSRNOG00000022268;ENSRNOG00000022296;ENSRNOG00000022657;ENSRNOG00000027434;ENSRNOG00000051171
regeneration	GO:0031099	13	220	0.00726371	ENSRNOG00000000165;ENSRNOG00000000521;ENSRNOG00000001926;ENSRNOG00000005930;ENSRNOG00000007229;ENSRNOG00000007390;ENSRNOG00000015335;ENSRNOG00000019578;ENSRNOG00000025602;ENSRNOG00000026293;ENSRNOG00000031766;ENSRNOG00000050761;ENSRNOG00000058780	21	220	4.33802e-05	ENSRNOG00000000521;ENSRNOG00000001926;ENSRNOG00000002128;ENSRNOG00000004377;ENSRNOG00000005513;ENSRNOG00000006589;ENSRNOG00000007229;ENSRNOG00000007390;ENSRNOG00000011857;ENSRNOG00000013265;ENSRNOG00000014117;ENSRNOG00000016119;ENSRNOG00000018237;ENSRNOG00000019578;ENSRNOG00000020723;ENSRNOG00000026293;ENSRNOG00000032825;ENSRNOG00000047247;ENSRNOG00000050997;ENSRNOG00000056076;ENSRNOG00000058780	10	220	0.0250551	ENSRNOG00000000165;ENSRNOG00000000521;ENSRNOG00000001926;ENSRNOG00000002278;ENSRNOG00000004377;ENSRNOG00000007229;ENSRNOG00000011857;ENSRNOG00000013265;ENSRNOG00000014117;ENSRNOG00000058780
cellular response to oxidative stress	GO:0034599	14	250	0.00726371	ENSRNOG00000000571;ENSRNOG00000001517;ENSRNOG00000002896;ENSRNOG00000004172;ENSRNOG00000008830;ENSRNOG00000009432;ENSRNOG00000010558;ENSRNOG00000012772;ENSRNOG00000013973;ENSRNOG00000014448;ENSRNOG00000014604;ENSRNOG00000026293;ENSRNOG00000047816;ENSRNOG00000056728	18	250	0.00473228	ENSRNOG00000000053;ENSRNOG00000001285;ENSRNOG00000001517;ENSRNOG00000005917;ENSRNOG00000006589;ENSRNOG00000007964;ENSRNOG00000008015;ENSRNOG00000010558;ENSRNOG00000012772;ENSRNOG00000014117;ENSRNOG00000014448;ENSRNOG00000018289;ENSRNOG00000023546;ENSRNOG00000026293;ENSRNOG00000030715;ENSRNOG00000047816;ENSRNOG00000056076;ENSRNOG00000056728	10	250	0.0485371	ENSRNOG00000000053;ENSRNOG00000001517;ENSRNOG00000002292;ENSRNOG00000009663;ENSRNOG00000010558;ENSRNOG00000014117;ENSRNOG00000014448;ENSRNOG00000023546;ENSRNOG00000047816;ENSRNOG00000056728
nucleoside bisphosphate metabolic process	GO:0033865	8	89	0.00731425	ENSRNOG00000001517;ENSRNOG00000004172;ENSRNOG00000005130;ENSRNOG00000006779;ENSRNOG00000010580;ENSRNOG00000016122;ENSRNOG00000018755;ENSRNOG00000049604	14	89	1.06808e-05	ENSRNOG00000000658;ENSRNOG00000001517;ENSRNOG00000006331;ENSRNOG00000006779;ENSRNOG00000007895;ENSRNOG00000009565;ENSRNOG00000009994;ENSRNOG00000013376;ENSRNOG00000016924;ENSRNOG00000018755;ENSRNOG00000020696;ENSRNOG00000029993;ENSRNOG00000045636;ENSRNOG00000048949	14	89	1.06946e-08	ENSRNOG00000001517;ENSRNOG00000006331;ENSRNOG00000009565;ENSRNOG00000009994;ENSRNOG00000013376;ENSRNOG00000016122;ENSRNOG00000016552;ENSRNOG00000016924;ENSRNOG00000018755;ENSRNOG00000020696;ENSRNOG00000029993;ENSRNOG00000045636;ENSRNOG00000048949;ENSRNOG00000049604
ribonucleoside bisphosphate metabolic process	GO:0033875	8	89	0.00731425	ENSRNOG00000001517;ENSRNOG00000004172;ENSRNOG00000005130;ENSRNOG00000006779;ENSRNOG00000010580;ENSRNOG00000016122;ENSRNOG00000018755;ENSRNOG00000049604	14	89	1.06808e-05	ENSRNOG00000000658;ENSRNOG00000001517;ENSRNOG00000006331;ENSRNOG00000006779;ENSRNOG00000007895;ENSRNOG00000009565;ENSRNOG00000009994;ENSRNOG00000013376;ENSRNOG00000016924;ENSRNOG00000018755;ENSRNOG00000020696;ENSRNOG00000029993;ENSRNOG00000045636;ENSRNOG00000048949	14	89	1.06946e-08	ENSRNOG00000001517;ENSRNOG00000006331;ENSRNOG00000009565;ENSRNOG00000009994;ENSRNOG00000013376;ENSRNOG00000016122;ENSRNOG00000016552;ENSRNOG00000016924;ENSRNOG00000018755;ENSRNOG00000020696;ENSRNOG00000029993;ENSRNOG00000045636;ENSRNOG00000048949;ENSRNOG00000049604
purine nucleoside bisphosphate metabolic process	GO:0034032	8	89	0.00731425	ENSRNOG00000001517;ENSRNOG00000004172;ENSRNOG00000005130;ENSRNOG00000006779;ENSRNOG00000010580;ENSRNOG00000016122;ENSRNOG00000018755;ENSRNOG00000049604	14	89	1.06808e-05	ENSRNOG00000000658;ENSRNOG00000001517;ENSRNOG00000006331;ENSRNOG00000006779;ENSRNOG00000007895;ENSRNOG00000009565;ENSRNOG00000009994;ENSRNOG00000013376;ENSRNOG00000016924;ENSRNOG00000018755;ENSRNOG00000020696;ENSRNOG00000029993;ENSRNOG00000045636;ENSRNOG00000048949	14	89	1.06946e-08	ENSRNOG00000001517;ENSRNOG00000006331;ENSRNOG00000009565;ENSRNOG00000009994;ENSRNOG00000013376;ENSRNOG00000016122;ENSRNOG00000016552;ENSRNOG00000016924;ENSRNOG00000018755;ENSRNOG00000020696;ENSRNOG00000029993;ENSRNOG00000045636;ENSRNOG00000048949;ENSRNOG00000049604
ribonucleotide biosynthetic process	GO:0009260	14	251	0.00731425	ENSRNOG00000001517;ENSRNOG00000004172;ENSRNOG00000005130;ENSRNOG00000007235;ENSRNOG00000009957;ENSRNOG00000010580;ENSRNOG00000016000;ENSRNOG00000018755;ENSRNOG00000023150;ENSRNOG00000031979;ENSRNOG00000045738;ENSRNOG00000046299;ENSRNOG00000050630;ENSRNOG00000056457	23	251	2.92053e-05	ENSRNOG00000000064;ENSRNOG00000000658;ENSRNOG00000001517;ENSRNOG00000001797;ENSRNOG00000002128;ENSRNOG00000002693;ENSRNOG00000006331;ENSRNOG00000006589;ENSRNOG00000007235;ENSRNOG00000007895;ENSRNOG00000009565;ENSRNOG00000009994;ENSRNOG00000016660;ENSRNOG00000016924;ENSRNOG00000018755;ENSRNOG00000018886;ENSRNOG00000020420;ENSRNOG00000023150;ENSRNOG00000046763;ENSRNOG00000048949;ENSRNOG00000050630;…	13	251	0.00279229	ENSRNOG00000001517;ENSRNOG00000001797;ENSRNOG00000003302;ENSRNOG00000006331;ENSRNOG00000009565;ENSRNOG00000009994;ENSRNOG00000016924;ENSRNOG00000018755;ENSRNOG00000019742;ENSRNOG00000020420;ENSRNOG00000023150;ENSRNOG00000048949;ENSRNOG00000056457
purine nucleotide biosynthetic process	GO:0006164	14	254	0.00805996	ENSRNOG00000001517;ENSRNOG00000004172;ENSRNOG00000005130;ENSRNOG00000007235;ENSRNOG00000009957;ENSRNOG00000010580;ENSRNOG00000016000;ENSRNOG00000018755;ENSRNOG00000023150;ENSRNOG00000031979;ENSRNOG00000045738;ENSRNOG00000046299;ENSRNOG00000050630;ENSRNOG00000056457	23	254	3.5083e-05	ENSRNOG00000000064;ENSRNOG00000000658;ENSRNOG00000001369;ENSRNOG00000001517;ENSRNOG00000002128;ENSRNOG00000002693;ENSRNOG00000006331;ENSRNOG00000006589;ENSRNOG00000007235;ENSRNOG00000007895;ENSRNOG00000009565;ENSRNOG00000009994;ENSRNOG00000016660;ENSRNOG00000016924;ENSRNOG00000018755;ENSRNOG00000018886;ENSRNOG00000020420;ENSRNOG00000023150;ENSRNOG00000046763;ENSRNOG00000048949;ENSRNOG00000050630;…	12	254	0.00893897	ENSRNOG00000001517;ENSRNOG00000003302;ENSRNOG00000006331;ENSRNOG00000009565;ENSRNOG00000009994;ENSRNOG00000016924;ENSRNOG00000018755;ENSRNOG00000019742;ENSRNOG00000020420;ENSRNOG00000023150;ENSRNOG00000048949;ENSRNOG00000056457
hexose metabolic process	GO:0019318	12	195	0.00806912	ENSRNOG00000000165;ENSRNOG00000001517;ENSRNOG00000004172;ENSRNOG00000008830;ENSRNOG00000014254;ENSRNOG00000014766;ENSRNOG00000020715;ENSRNOG00000023150;ENSRNOG00000050630;ENSRNOG00000056457;ENSRNOG00000056728;ENSRNOG00000058780	18	195	0.000288764	ENSRNOG00000000658;ENSRNOG00000001189;ENSRNOG00000001517;ENSRNOG00000003745;ENSRNOG00000007895;ENSRNOG00000008047;ENSRNOG00000009565;ENSRNOG00000009994;ENSRNOG00000014597;ENSRNOG00000016348;ENSRNOG00000023150;ENSRNOG00000028616;ENSRNOG00000050315;ENSRNOG00000050630;ENSRNOG00000051171;ENSRNOG00000056457;ENSRNOG00000056728;ENSRNOG00000058780	12	195	0.00117625	ENSRNOG00000000165;ENSRNOG00000001517;ENSRNOG00000009565;ENSRNOG00000009994;ENSRNOG00000017523;ENSRNOG00000023150;ENSRNOG00000028616;ENSRNOG00000048874;ENSRNOG00000051171;ENSRNOG00000056457;ENSRNOG00000056728;ENSRNOG00000058780
glucose metabolic process	GO:0006006	11	167	0.00806912	ENSRNOG00000000165;ENSRNOG00000001517;ENSRNOG00000004172;ENSRNOG00000008830;ENSRNOG00000014254;ENSRNOG00000020715;ENSRNOG00000023150;ENSRNOG00000050630;ENSRNOG00000056457;ENSRNOG00000056728;ENSRNOG00000058780	18	167	4.39604e-05	ENSRNOG00000000658;ENSRNOG00000001189;ENSRNOG00000001517;ENSRNOG00000003745;ENSRNOG00000007895;ENSRNOG00000008047;ENSRNOG00000009565;ENSRNOG00000009994;ENSRNOG00000014597;ENSRNOG00000016348;ENSRNOG00000023150;ENSRNOG00000028616;ENSRNOG00000050315;ENSRNOG00000050630;ENSRNOG00000051171;ENSRNOG00000056457;ENSRNOG00000056728;ENSRNOG00000058780	12	167	0.000300212	ENSRNOG00000000165;ENSRNOG00000001517;ENSRNOG00000009565;ENSRNOG00000009994;ENSRNOG00000017523;ENSRNOG00000023150;ENSRNOG00000028616;ENSRNOG00000048874;ENSRNOG00000051171;ENSRNOG00000056457;ENSRNOG00000056728;ENSRNOG00000058780
cold-induced thermogenesis	GO:0106106	10	142	0.008831	ENSRNOG00000002217;ENSRNOG00000006019;ENSRNOG00000012443;ENSRNOG00000013090;ENSRNOG00000013552;ENSRNOG00000013973;ENSRNOG00000014448;ENSRNOG00000015441;ENSRNOG00000019598;ENSRNOG00000049075	11	142	0.0279342	ENSRNOG00000001142;ENSRNOG00000004377;ENSRNOG00000005715;ENSRNOG00000006019;ENSRNOG00000006789;ENSRNOG00000013090;ENSRNOG00000013552;ENSRNOG00000014448;ENSRNOG00000020990;ENSRNOG00000048949;ENSRNOG00000049075	11	142	0.000335209	ENSRNOG00000001142;ENSRNOG00000003302;ENSRNOG00000004377;ENSRNOG00000006789;ENSRNOG00000012443;ENSRNOG00000013552;ENSRNOG00000014448;ENSRNOG00000020640;ENSRNOG00000045649;ENSRNOG00000048949;ENSRNOG00000049075
regulation of cold-induced thermogenesis	GO:0120161	10	142	0.008831	ENSRNOG00000002217;ENSRNOG00000006019;ENSRNOG00000012443;ENSRNOG00000013090;ENSRNOG00000013552;ENSRNOG00000013973;ENSRNOG00000014448;ENSRNOG00000015441;ENSRNOG00000019598;ENSRNOG00000049075	11	142	0.0279342	ENSRNOG00000001142;ENSRNOG00000004377;ENSRNOG00000005715;ENSRNOG00000006019;ENSRNOG00000006789;ENSRNOG00000013090;ENSRNOG00000013552;ENSRNOG00000014448;ENSRNOG00000020990;ENSRNOG00000048949;ENSRNOG00000049075	11	142	0.000335209	ENSRNOG00000001142;ENSRNOG00000003302;ENSRNOG00000004377;ENSRNOG00000006789;ENSRNOG00000012443;ENSRNOG00000013552;ENSRNOG00000014448;ENSRNOG00000020640;ENSRNOG00000045649;ENSRNOG00000048949;ENSRNOG00000049075
response to abiotic stimulus	GO:0009628	35	1036	0.00991914	ENSRNOG00000000521;ENSRNOG00000001517;ENSRNOG00000001926;ENSRNOG00000002217;ENSRNOG00000003977;ENSRNOG00000005615;ENSRNOG00000006305;ENSRNOG00000006663;ENSRNOG00000007139;ENSRNOG00000007235;ENSRNOG00000007545;ENSRNOG00000008830;ENSRNOG00000009432;ENSRNOG00000012772;ENSRNOG00000016000;ENSRNOG00000016122;ENSRNOG00000016166;ENSRNOG00000019915;ENSRNOG00000020715;ENSRNOG00000020853;ENSRNOG00000023150;…	59	1036	9.16069e-06	ENSRNOG00000000053;ENSRNOG00000000521;ENSRNOG00000001189;ENSRNOG00000001285;ENSRNOG00000001420;ENSRNOG00000001517;ENSRNOG00000001582;ENSRNOG00000001926;ENSRNOG00000003300;ENSRNOG00000003977;ENSRNOG00000004575;ENSRNOG00000004649;ENSRNOG00000005615;ENSRNOG00000006305;ENSRNOG00000006589;ENSRNOG00000007029;ENSRNOG00000007139;ENSRNOG00000007235;ENSRNOG00000007964;ENSRNOG00000008012;ENSRNOG00000008015;…	42	1036	5.76627e-07	ENSRNOG00000000053;ENSRNOG00000000521;ENSRNOG00000001517;ENSRNOG00000001926;ENSRNOG00000002292;ENSRNOG00000003977;ENSRNOG00000004294;ENSRNOG00000005615;ENSRNOG00000006305;ENSRNOG00000006663;ENSRNOG00000007029;ENSRNOG00000007139;ENSRNOG00000007545;ENSRNOG00000007763;ENSRNOG00000009920;ENSRNOG00000010944;ENSRNOG00000011857;ENSRNOG00000012106;ENSRNOG00000013265;ENSRNOG00000014117;ENSRNOG00000015052;…
acylglycerol metabolic process	GO:0006639	8	95	0.0102433	ENSRNOG00000005542;ENSRNOG00000012404;ENSRNOG00000013552;ENSRNOG00000014254;ENSRNOG00000014508;ENSRNOG00000018736;ENSRNOG00000022296;ENSRNOG00000047551	13	95	8.21295e-05	ENSRNOG00000001189;ENSRNOG00000002478;ENSRNOG00000003463;ENSRNOG00000004377;ENSRNOG00000005542;ENSRNOG00000013552;ENSRNOG00000017120;ENSRNOG00000020990;ENSRNOG00000022268;ENSRNOG00000022296;ENSRNOG00000028616;ENSRNOG00000047503;ENSRNOG00000051171	10	95	8.1629e-05	ENSRNOG00000002478;ENSRNOG00000004377;ENSRNOG00000012404;ENSRNOG00000013552;ENSRNOG00000017120;ENSRNOG00000022268;ENSRNOG00000022296;ENSRNOG00000027434;ENSRNOG00000028616;ENSRNOG00000051171
sulfur compound metabolic process	GO:0006790	13	232	0.0103601	ENSRNOG00000000172;ENSRNOG00000001517;ENSRNOG00000004172;ENSRNOG00000005130;ENSRNOG00000008830;ENSRNOG00000010580;ENSRNOG00000011351;ENSRNOG00000011573;ENSRNOG00000013409;ENSRNOG00000018755;ENSRNOG00000047708;ENSRNOG00000049604;ENSRNOG00000056728	22	232	2.92053e-05	ENSRNOG00000000186;ENSRNOG00000000658;ENSRNOG00000001517;ENSRNOG00000006331;ENSRNOG00000007895;ENSRNOG00000008553;ENSRNOG00000009565;ENSRNOG00000009994;ENSRNOG00000013376;ENSRNOG00000014387;ENSRNOG00000016704;ENSRNOG00000016924;ENSRNOG00000018237;ENSRNOG00000018289;ENSRNOG00000018755;ENSRNOG00000019982;ENSRNOG00000020696;ENSRNOG00000029993;ENSRNOG00000045636;ENSRNOG00000046975;ENSRNOG00000048949;…	16	232	3.03005e-05	ENSRNOG00000001517;ENSRNOG00000006331;ENSRNOG00000009565;ENSRNOG00000009994;ENSRNOG00000013376;ENSRNOG00000016552;ENSRNOG00000016924;ENSRNOG00000018755;ENSRNOG00000020696;ENSRNOG00000029993;ENSRNOG00000045636;ENSRNOG00000046727;ENSRNOG00000046975;ENSRNOG00000048949;ENSRNOG00000049604;ENSRNOG00000056728
carboxylic acid biosynthetic process	GO:0046394	16	328	0.0106254	ENSRNOG00000005130;ENSRNOG00000008245;ENSRNOG00000009488;ENSRNOG00000010580;ENSRNOG00000012911;ENSRNOG00000013552;ENSRNOG00000013794;ENSRNOG00000014508;ENSRNOG00000018755;ENSRNOG00000020480;ENSRNOG00000020578;ENSRNOG00000020853;ENSRNOG00000021808;ENSRNOG00000023150;ENSRNOG00000050630;ENSRNOG00000056457	31	328	4.53124e-07	ENSRNOG00000000658;ENSRNOG00000001142;ENSRNOG00000002478;ENSRNOG00000002991;ENSRNOG00000003228;ENSRNOG00000004649;ENSRNOG00000006331;ENSRNOG00000006589;ENSRNOG00000008553;ENSRNOG00000009488;ENSRNOG00000009565;ENSRNOG00000013004;ENSRNOG00000013552;ENSRNOG00000017105;ENSRNOG00000017120;ENSRNOG00000018289;ENSRNOG00000018755;ENSRNOG00000018886;ENSRNOG00000020420;ENSRNOG00000020578;ENSRNOG00000023150;…	21	328	2.47095e-06	ENSRNOG00000001142;ENSRNOG00000002478;ENSRNOG00000003228;ENSRNOG00000006331;ENSRNOG00000007763;ENSRNOG00000008245;ENSRNOG00000009488;ENSRNOG00000009565;ENSRNOG00000013552;ENSRNOG00000015052;ENSRNOG00000017120;ENSRNOG00000018755;ENSRNOG00000019742;ENSRNOG00000020420;ENSRNOG00000020480;ENSRNOG00000020578;ENSRNOG00000023150;ENSRNOG00000029993;ENSRNOG00000045636;ENSRNOG00000048949;ENSRNOG00000056457
protein transmembrane transport	GO:0071806	7	73	0.0106254	ENSRNOG00000006539;ENSRNOG00000009057;ENSRNOG00000017463;ENSRNOG00000020204;ENSRNOG00000025156;ENSRNOG00000034093;ENSRNOG00000048613	12	73	3.52683e-05	ENSRNOG00000006539;ENSRNOG00000007040;ENSRNOG00000009057;ENSRNOG00000009920;ENSRNOG00000013498;ENSRNOG00000017463;ENSRNOG00000018294;ENSRNOG00000019682;ENSRNOG00000034093;ENSRNOG00000043114;ENSRNOG00000045555;ENSRNOG00000059714	6	73	0.0119838	ENSRNOG00000007040;ENSRNOG00000009920;ENSRNOG00000018294;ENSRNOG00000019834;ENSRNOG00000034093;ENSRNOG00000059714
organophosphate biosynthetic process	GO:0090407	21	503	0.0112732	ENSRNOG00000001517;ENSRNOG00000004172;ENSRNOG00000005130;ENSRNOG00000007235;ENSRNOG00000009957;ENSRNOG00000009982;ENSRNOG00000010580;ENSRNOG00000011404;ENSRNOG00000016000;ENSRNOG00000016122;ENSRNOG00000016791;ENSRNOG00000018755;ENSRNOG00000023150;ENSRNOG00000028366;ENSRNOG00000031979;ENSRNOG00000045738;ENSRNOG00000046299;ENSRNOG00000049604;ENSRNOG00000050630;ENSRNOG00000056457;ENSRNOG00000056728	33	503	0.000167597	ENSRNOG00000000064;ENSRNOG00000000658;ENSRNOG00000001369;ENSRNOG00000001517;ENSRNOG00000001797;ENSRNOG00000002128;ENSRNOG00000002693;ENSRNOG00000006331;ENSRNOG00000006589;ENSRNOG00000007235;ENSRNOG00000007895;ENSRNOG00000009565;ENSRNOG00000009994;ENSRNOG00000013376;ENSRNOG00000016660;ENSRNOG00000016791;ENSRNOG00000016924;ENSRNOG00000018755;ENSRNOG00000018886;ENSRNOG00000020420;ENSRNOG00000020696;…	24	503	4.31375e-05	ENSRNOG00000001517;ENSRNOG00000001797;ENSRNOG00000003302;ENSRNOG00000006331;ENSRNOG00000009565;ENSRNOG00000009994;ENSRNOG00000013376;ENSRNOG00000016122;ENSRNOG00000016552;ENSRNOG00000016791;ENSRNOG00000016924;ENSRNOG00000018755;ENSRNOG00000019742;ENSRNOG00000020420;ENSRNOG00000020696;ENSRNOG00000022268;ENSRNOG00000023150;ENSRNOG00000027434;ENSRNOG00000029360;ENSRNOG00000029993;ENSRNOG00000048949;…
neutral lipid metabolic process	GO:0006638	8	97	0.0113749	ENSRNOG00000005542;ENSRNOG00000012404;ENSRNOG00000013552;ENSRNOG00000014254;ENSRNOG00000014508;ENSRNOG00000018736;ENSRNOG00000022296;ENSRNOG00000047551	13	97	0.000101886	ENSRNOG00000001189;ENSRNOG00000002478;ENSRNOG00000003463;ENSRNOG00000004377;ENSRNOG00000005542;ENSRNOG00000013552;ENSRNOG00000017120;ENSRNOG00000020990;ENSRNOG00000022268;ENSRNOG00000022296;ENSRNOG00000028616;ENSRNOG00000047503;ENSRNOG00000051171	10	97	9.01522e-05	ENSRNOG00000002478;ENSRNOG00000004377;ENSRNOG00000012404;ENSRNOG00000013552;ENSRNOG00000017120;ENSRNOG00000022268;ENSRNOG00000022296;ENSRNOG00000027434;ENSRNOG00000028616;ENSRNOG00000051171
response to organic substance	GO:0010033	74	2793	0.0128792	ENSRNOG00000000165;ENSRNOG00000000184;ENSRNOG00000000521;ENSRNOG00000000571;ENSRNOG00000000967;ENSRNOG00000001442;ENSRNOG00000001926;ENSRNOG00000002520;ENSRNOG00000002828;ENSRNOG00000003269;ENSRNOG00000003977;ENSRNOG00000004172;ENSRNOG00000005437;ENSRNOG00000005542;ENSRNOG00000005861;ENSRNOG00000005930;ENSRNOG00000006787;ENSRNOG00000006870;ENSRNOG00000007229;ENSRNOG00000007235;ENSRNOG00000007390;…	119	2793	3.00002e-05	ENSRNOG00000000053;ENSRNOG00000000521;ENSRNOG00000000658;ENSRNOG00000000967;ENSRNOG00000001285;ENSRNOG00000001420;ENSRNOG00000001738;ENSRNOG00000001926;ENSRNOG00000002116;ENSRNOG00000002128;ENSRNOG00000002478;ENSRNOG00000002520;ENSRNOG00000002572;ENSRNOG00000002693;ENSRNOG00000002828;ENSRNOG00000002991;ENSRNOG00000003300;ENSRNOG00000003463;ENSRNOG00000003745;ENSRNOG00000003975;ENSRNOG00000003977;…	89	2793	4.08437e-10	ENSRNOG00000000053;ENSRNOG00000000165;ENSRNOG00000000521;ENSRNOG00000000967;ENSRNOG00000001442;ENSRNOG00000001738;ENSRNOG00000001926;ENSRNOG00000002292;ENSRNOG00000002478;ENSRNOG00000002520;ENSRNOG00000002572;ENSRNOG00000002946;ENSRNOG00000003260;ENSRNOG00000003302;ENSRNOG00000003977;ENSRNOG00000004294;ENSRNOG00000004377;ENSRNOG00000004726;ENSRNOG00000005861;ENSRNOG00000006789;ENSRNOG00000007029;…
adaptive thermogenesis	GO:1990845	10	151	0.0129812	ENSRNOG00000002217;ENSRNOG00000006019;ENSRNOG00000012443;ENSRNOG00000013090;ENSRNOG00000013552;ENSRNOG00000013973;ENSRNOG00000014448;ENSRNOG00000015441;ENSRNOG00000019598;ENSRNOG00000049075	11	151	0.0397215	ENSRNOG00000001142;ENSRNOG00000004377;ENSRNOG00000005715;ENSRNOG00000006019;ENSRNOG00000006789;ENSRNOG00000013090;ENSRNOG00000013552;ENSRNOG00000014448;ENSRNOG00000020990;ENSRNOG00000048949;ENSRNOG00000049075	11	151	0.000572492	ENSRNOG00000001142;ENSRNOG00000003302;ENSRNOG00000004377;ENSRNOG00000006789;ENSRNOG00000012443;ENSRNOG00000013552;ENSRNOG00000014448;ENSRNOG00000020640;ENSRNOG00000045649;ENSRNOG00000048949;ENSRNOG00000049075
monosaccharide metabolic process	GO:0005996	12	214	0.0163788	ENSRNOG00000000165;ENSRNOG00000001517;ENSRNOG00000004172;ENSRNOG00000008830;ENSRNOG00000014254;ENSRNOG00000014766;ENSRNOG00000020715;ENSRNOG00000023150;ENSRNOG00000050630;ENSRNOG00000056457;ENSRNOG00000056728;ENSRNOG00000058780	18	214	0.000887063	ENSRNOG00000000658;ENSRNOG00000001189;ENSRNOG00000001517;ENSRNOG00000003745;ENSRNOG00000007895;ENSRNOG00000008047;ENSRNOG00000009565;ENSRNOG00000009994;ENSRNOG00000014597;ENSRNOG00000016348;ENSRNOG00000023150;ENSRNOG00000028616;ENSRNOG00000050315;ENSRNOG00000050630;ENSRNOG00000051171;ENSRNOG00000056457;ENSRNOG00000056728;ENSRNOG00000058780	12	214	0.00243386	ENSRNOG00000000165;ENSRNOG00000001517;ENSRNOG00000009565;ENSRNOG00000009994;ENSRNOG00000017523;ENSRNOG00000023150;ENSRNOG00000028616;ENSRNOG00000048874;ENSRNOG00000051171;ENSRNOG00000056457;ENSRNOG00000056728;ENSRNOG00000058780
cofactor biosynthetic process	GO:0051188	13	246	0.0169256	ENSRNOG00000001517;ENSRNOG00000004172;ENSRNOG00000005130;ENSRNOG00000009982;ENSRNOG00000010580;ENSRNOG00000011351;ENSRNOG00000013409;ENSRNOG00000018755;ENSRNOG00000023150;ENSRNOG00000028366;ENSRNOG00000050630;ENSRNOG00000056457;ENSRNOG00000056596	22	246	6.18885e-05	ENSRNOG00000000658;ENSRNOG00000001517;ENSRNOG00000006331;ENSRNOG00000006589;ENSRNOG00000007895;ENSRNOG00000009565;ENSRNOG00000009994;ENSRNOG00000015206;ENSRNOG00000015455;ENSRNOG00000016924;ENSRNOG00000018755;ENSRNOG00000018886;ENSRNOG00000020420;ENSRNOG00000023150;ENSRNOG00000029993;ENSRNOG00000031263;ENSRNOG00000048949;ENSRNOG00000050205;ENSRNOG00000050630;ENSRNOG00000056076;ENSRNOG00000056457;…	12	246	0.00697225	ENSRNOG00000001517;ENSRNOG00000006331;ENSRNOG00000009565;ENSRNOG00000009994;ENSRNOG00000016924;ENSRNOG00000018755;ENSRNOG00000019742;ENSRNOG00000020420;ENSRNOG00000023150;ENSRNOG00000029993;ENSRNOG00000048949;ENSRNOG00000056457
response to ethanol	GO:0045471	10	160	0.0191849	ENSRNOG00000000967;ENSRNOG00000001926;ENSRNOG00000007235;ENSRNOG00000012772;ENSRNOG00000016122;ENSRNOG00000029707;ENSRNOG00000031766;ENSRNOG00000046007;ENSRNOG00000050647;ENSRNOG00000056728	15	160	0.00110897	ENSRNOG00000000053;ENSRNOG00000000967;ENSRNOG00000001738;ENSRNOG00000001926;ENSRNOG00000005389;ENSRNOG00000007235;ENSRNOG00000007964;ENSRNOG00000012772;ENSRNOG00000015206;ENSRNOG00000018237;ENSRNOG00000019407;ENSRNOG00000020723;ENSRNOG00000045654;ENSRNOG00000050647;ENSRNOG00000056728	10	160	0.00354068	ENSRNOG00000000053;ENSRNOG00000000967;ENSRNOG00000001738;ENSRNOG00000001926;ENSRNOG00000015052;ENSRNOG00000016122;ENSRNOG00000019742;ENSRNOG00000045654;ENSRNOG00000050647;ENSRNOG00000056728
heterocycle metabolic process	GO:0046483	115	4861	0.0196683	ENSRNOG00000000184;ENSRNOG00000000521;ENSRNOG00000001517;ENSRNOG00000002217;ENSRNOG00000002520;ENSRNOG00000002828;ENSRNOG00000002871;ENSRNOG00000002896;ENSRNOG00000003348;ENSRNOG00000003714;ENSRNOG00000003977;ENSRNOG00000004172;ENSRNOG00000004268;ENSRNOG00000004342;ENSRNOG00000005130;ENSRNOG00000005266;ENSRNOG00000005437;ENSRNOG00000005861;ENSRNOG00000006663;ENSRNOG00000006779;ENSRNOG00000006870;…	186	4861	1.55272e-05	ENSRNOG00000000064;ENSRNOG00000000420;ENSRNOG00000000461;ENSRNOG00000000521;ENSRNOG00000000658;ENSRNOG00000000909;ENSRNOG00000001189;ENSRNOG00000001369;ENSRNOG00000001517;ENSRNOG00000001582;ENSRNOG00000001647;ENSRNOG00000001797;ENSRNOG00000002128;ENSRNOG00000002408;ENSRNOG00000002478;ENSRNOG00000002520;ENSRNOG00000002572;ENSRNOG00000002693;ENSRNOG00000002828;ENSRNOG00000002871;ENSRNOG00000003291;…	98	4861	0.0133677	ENSRNOG00000000520;ENSRNOG00000000521;ENSRNOG00000000909;ENSRNOG00000001030;ENSRNOG00000001517;ENSRNOG00000001797;ENSRNOG00000002292;ENSRNOG00000002478;ENSRNOG00000002520;ENSRNOG00000002572;ENSRNOG00000003260;ENSRNOG00000003302;ENSRNOG00000003977;ENSRNOG00000004294;ENSRNOG00000004342;ENSRNOG00000004377;ENSRNOG00000004726;ENSRNOG00000005266;ENSRNOG00000005861;ENSRNOG00000006331;ENSRNOG00000006663;…
organic cyclic compound catabolic process	GO:1901361	19	456	0.0196683	ENSRNOG00000002828;ENSRNOG00000005130;ENSRNOG00000005266;ENSRNOG00000005861;ENSRNOG00000008586;ENSRNOG00000009488;ENSRNOG00000009982;ENSRNOG00000010580;ENSRNOG00000014766;ENSRNOG00000017899;ENSRNOG00000023150;ENSRNOG00000030680;ENSRNOG00000047023;ENSRNOG00000047708;ENSRNOG00000050630;ENSRNOG00000050647;ENSRNOG00000054962;ENSRNOG00000056457;ENSRNOG00000058646	29	456	0.000910264	ENSRNOG00000002828;ENSRNOG00000003300;ENSRNOG00000006420;ENSRNOG00000006589;ENSRNOG00000008639;ENSRNOG00000009488;ENSRNOG00000012314;ENSRNOG00000013004;ENSRNOG00000014117;ENSRNOG00000015222;ENSRNOG00000016348;ENSRNOG00000017105;ENSRNOG00000017850;ENSRNOG00000017899;ENSRNOG00000018397;ENSRNOG00000018886;ENSRNOG00000019552;ENSRNOG00000020420;ENSRNOG00000023150;ENSRNOG00000029993;ENSRNOG00000031263;…	18	456	0.00438922	ENSRNOG00000002292;ENSRNOG00000004726;ENSRNOG00000005266;ENSRNOG00000005861;ENSRNOG00000009094;ENSRNOG00000009488;ENSRNOG00000009663;ENSRNOG00000014117;ENSRNOG00000018397;ENSRNOG00000019742;ENSRNOG00000020420;ENSRNOG00000023150;ENSRNOG00000029993;ENSRNOG00000045654;ENSRNOG00000050647;ENSRNOG00000056457;ENSRNOG00000058646;ENSRNOG00000060337
nucleotide biosynthetic process	GO:0009165	15	317	0.0196741	ENSRNOG00000001517;ENSRNOG00000004172;ENSRNOG00000005130;ENSRNOG00000007235;ENSRNOG00000009957;ENSRNOG00000009982;ENSRNOG00000010580;ENSRNOG00000016000;ENSRNOG00000018755;ENSRNOG00000023150;ENSRNOG00000031979;ENSRNOG00000045738;ENSRNOG00000046299;ENSRNOG00000050630;ENSRNOG00000056457	27	317	1.55272e-05	ENSRNOG00000000064;ENSRNOG00000000658;ENSRNOG00000001369;ENSRNOG00000001517;ENSRNOG00000001797;ENSRNOG00000002128;ENSRNOG00000002693;ENSRNOG00000006331;ENSRNOG00000006589;ENSRNOG00000007235;ENSRNOG00000007895;ENSRNOG00000009565;ENSRNOG00000009994;ENSRNOG00000016660;ENSRNOG00000016924;ENSRNOG00000018755;ENSRNOG00000018886;ENSRNOG00000020420;ENSRNOG00000023150;ENSRNOG00000029993;ENSRNOG00000031263;…	14	317	0.00660939	ENSRNOG00000001517;ENSRNOG00000001797;ENSRNOG00000003302;ENSRNOG00000006331;ENSRNOG00000009565;ENSRNOG00000009994;ENSRNOG00000016924;ENSRNOG00000018755;ENSRNOG00000019742;ENSRNOG00000020420;ENSRNOG00000023150;ENSRNOG00000029993;ENSRNOG00000048949;ENSRNOG00000056457
nucleoside phosphate biosynthetic process	GO:1901293	15	319	0.0205671	ENSRNOG00000001517;ENSRNOG00000004172;ENSRNOG00000005130;ENSRNOG00000007235;ENSRNOG00000009957;ENSRNOG00000009982;ENSRNOG00000010580;ENSRNOG00000016000;ENSRNOG00000018755;ENSRNOG00000023150;ENSRNOG00000031979;ENSRNOG00000045738;ENSRNOG00000046299;ENSRNOG00000050630;ENSRNOG00000056457	27	319	1.7239e-05	ENSRNOG00000000064;ENSRNOG00000000658;ENSRNOG00000001369;ENSRNOG00000001517;ENSRNOG00000001797;ENSRNOG00000002128;ENSRNOG00000002693;ENSRNOG00000006331;ENSRNOG00000006589;ENSRNOG00000007235;ENSRNOG00000007895;ENSRNOG00000009565;ENSRNOG00000009994;ENSRNOG00000016660;ENSRNOG00000016924;ENSRNOG00000018755;ENSRNOG00000018886;ENSRNOG00000020420;ENSRNOG00000023150;ENSRNOG00000029993;ENSRNOG00000031263;…	14	319	0.00695026	ENSRNOG00000001517;ENSRNOG00000001797;ENSRNOG00000003302;ENSRNOG00000006331;ENSRNOG00000009565;ENSRNOG00000009994;ENSRNOG00000016924;ENSRNOG00000018755;ENSRNOG00000019742;ENSRNOG00000020420;ENSRNOG00000023150;ENSRNOG00000029993;ENSRNOG00000048949;ENSRNOG00000056457
oxidoreduction coenzyme metabolic process	GO:0006733	10	163	0.021014	ENSRNOG00000005130;ENSRNOG00000005861;ENSRNOG00000009715;ENSRNOG00000009982;ENSRNOG00000016122;ENSRNOG00000023150;ENSRNOG00000050630;ENSRNOG00000056457;ENSRNOG00000056728;ENSRNOG00000057626	15	163	0.00135537	ENSRNOG00000006589;ENSRNOG00000009715;ENSRNOG00000018886;ENSRNOG00000019201;ENSRNOG00000020420;ENSRNOG00000023150;ENSRNOG00000029993;ENSRNOG00000031263;ENSRNOG00000050205;ENSRNOG00000050315;ENSRNOG00000050630;ENSRNOG00000056076;ENSRNOG00000056457;ENSRNOG00000056728;ENSRNOG00000057626	10	163	0.00399365	ENSRNOG00000005861;ENSRNOG00000009715;ENSRNOG00000016122;ENSRNOG00000017523;ENSRNOG00000019742;ENSRNOG00000020420;ENSRNOG00000023150;ENSRNOG00000029993;ENSRNOG00000056457;ENSRNOG00000056728
negative regulation of fatty acid biosynthetic process	GO:0045717	3	11	0.0222358	ENSRNOG00000009488;ENSRNOG00000012911;ENSRNOG00000020578	4	11	0.00376019	ENSRNOG00000002478;ENSRNOG00000009488;ENSRNOG00000020578;ENSRNOG00000047503	3	11	0.00854675	ENSRNOG00000002478;ENSRNOG00000009488;ENSRNOG00000020578
regulation of acetyl-CoA biosynthetic process from pyruvate	GO:0010510	2	3	0.0239537	ENSRNOG00000001517;ENSRNOG00000004172	2	3	0.0293177	ENSRNOG00000001517;ENSRNOG00000009565	2	3	0.00999092	ENSRNOG00000001517;ENSRNOG00000009565
regulation of coenzyme metabolic process	GO:0051196	5	43	0.0253914	ENSRNOG00000001517;ENSRNOG00000004172;ENSRNOG00000005861;ENSRNOG00000009715;ENSRNOG00000056457	7	43	0.00376019	ENSRNOG00000001517;ENSRNOG00000006589;ENSRNOG00000009565;ENSRNOG00000009715;ENSRNOG00000018886;ENSRNOG00000056076;ENSRNOG00000056457	6	43	0.00112492	ENSRNOG00000001517;ENSRNOG00000005861;ENSRNOG00000009565;ENSRNOG00000009715;ENSRNOG00000019742;ENSRNOG00000056457
carbohydrate metabolic process	GO:0005975	20	507	0.0254633	ENSRNOG00000000165;ENSRNOG00000001517;ENSRNOG00000002218;ENSRNOG00000004172;ENSRNOG00000005130;ENSRNOG00000005861;ENSRNOG00000008830;ENSRNOG00000014254;ENSRNOG00000014766;ENSRNOG00000018494;ENSRNOG00000020704;ENSRNOG00000020715;ENSRNOG00000023150;ENSRNOG00000034116;ENSRNOG00000050630;ENSRNOG00000054176;ENSRNOG00000056457;ENSRNOG00000056728;ENSRNOG00000057626;ENSRNOG00000058780	31	507	0.00102612	ENSRNOG00000000658;ENSRNOG00000001189;ENSRNOG00000001517;ENSRNOG00000003745;ENSRNOG00000006589;ENSRNOG00000007625;ENSRNOG00000007895;ENSRNOG00000008047;ENSRNOG00000009565;ENSRNOG00000009994;ENSRNOG00000013911;ENSRNOG00000013963;ENSRNOG00000014597;ENSRNOG00000016348;ENSRNOG00000018494;ENSRNOG00000018886;ENSRNOG00000020420;ENSRNOG00000020704;ENSRNOG00000020723;ENSRNOG00000023150;ENSRNOG00000028616;…	21	507	0.000967383	ENSRNOG00000000165;ENSRNOG00000001517;ENSRNOG00000005861;ENSRNOG00000007625;ENSRNOG00000008648;ENSRNOG00000009565;ENSRNOG00000009994;ENSRNOG00000013963;ENSRNOG00000017523;ENSRNOG00000018494;ENSRNOG00000019742;ENSRNOG00000020420;ENSRNOG00000020704;ENSRNOG00000023150;ENSRNOG00000028616;ENSRNOG00000034116;ENSRNOG00000048874;ENSRNOG00000051171;ENSRNOG00000056457;ENSRNOG00000056728;ENSRNOG00000058780
temperature homeostasis	GO:0001659	10	170	0.0266889	ENSRNOG00000002217;ENSRNOG00000006019;ENSRNOG00000012443;ENSRNOG00000013090;ENSRNOG00000013552;ENSRNOG00000013973;ENSRNOG00000014448;ENSRNOG00000015441;ENSRNOG00000019598;ENSRNOG00000049075	13	170	0.0153442	ENSRNOG00000001142;ENSRNOG00000004377;ENSRNOG00000004575;ENSRNOG00000004649;ENSRNOG00000005715;ENSRNOG00000006019;ENSRNOG00000006789;ENSRNOG00000013090;ENSRNOG00000013552;ENSRNOG00000014448;ENSRNOG00000020990;ENSRNOG00000048949;ENSRNOG00000049075	13	170	8.83405e-05	ENSRNOG00000001142;ENSRNOG00000003302;ENSRNOG00000004377;ENSRNOG00000006789;ENSRNOG00000012443;ENSRNOG00000013552;ENSRNOG00000014448;ENSRNOG00000019422;ENSRNOG00000019742;ENSRNOG00000020640;ENSRNOG00000045649;ENSRNOG00000048949;ENSRNOG00000049075
white fat cell differentiation	GO:0050872	3	12	0.0266889	ENSRNOG00000000967;ENSRNOG00000013552;ENSRNOG00000029668	3	12	0.0448979	ENSRNOG00000000967;ENSRNOG00000013552;ENSRNOG00000029668	3	12	0.010052	ENSRNOG00000000967;ENSRNOG00000013552;ENSRNOG00000029668
coenzyme biosynthetic process	GO:0009108	11	201	0.026813	ENSRNOG00000001517;ENSRNOG00000004172;ENSRNOG00000005130;ENSRNOG00000009982;ENSRNOG00000010580;ENSRNOG00000011351;ENSRNOG00000018755;ENSRNOG00000023150;ENSRNOG00000028366;ENSRNOG00000050630;ENSRNOG00000056457	20	201	4.13014e-05	ENSRNOG00000000658;ENSRNOG00000001517;ENSRNOG00000006331;ENSRNOG00000006589;ENSRNOG00000007895;ENSRNOG00000009565;ENSRNOG00000009994;ENSRNOG00000015455;ENSRNOG00000016924;ENSRNOG00000018755;ENSRNOG00000018886;ENSRNOG00000020420;ENSRNOG00000023150;ENSRNOG00000029993;ENSRNOG00000031263;ENSRNOG00000048949;ENSRNOG00000050205;ENSRNOG00000050630;ENSRNOG00000056076;ENSRNOG00000056457	12	201	0.00147085	ENSRNOG00000001517;ENSRNOG00000006331;ENSRNOG00000009565;ENSRNOG00000009994;ENSRNOG00000016924;ENSRNOG00000018755;ENSRNOG00000019742;ENSRNOG00000020420;ENSRNOG00000023150;ENSRNOG00000029993;ENSRNOG00000048949;ENSRNOG00000056457
response to nutrient levels	GO:0031667	20	512	0.0270328	ENSRNOG00000000165;ENSRNOG00000000521;ENSRNOG00000000967;ENSRNOG00000001442;ENSRNOG00000004172;ENSRNOG00000005861;ENSRNOG00000006305;ENSRNOG00000007139;ENSRNOG00000007235;ENSRNOG00000009432;ENSRNOG00000012772;ENSRNOG00000013409;ENSRNOG00000013794;ENSRNOG00000013973;ENSRNOG00000016122;ENSRNOG00000019661;ENSRNOG00000020480;ENSRNOG00000026293;ENSRNOG00000031766;ENSRNOG00000056728	43	512	2.39371e-08	ENSRNOG00000000521;ENSRNOG00000000658;ENSRNOG00000000967;ENSRNOG00000001189;ENSRNOG00000001420;ENSRNOG00000001738;ENSRNOG00000003463;ENSRNOG00000003745;ENSRNOG00000004649;ENSRNOG00000006305;ENSRNOG00000006589;ENSRNOG00000006789;ENSRNOG00000007139;ENSRNOG00000007235;ENSRNOG00000008012;ENSRNOG00000008553;ENSRNOG00000009565;ENSRNOG00000010643;ENSRNOG00000012772;ENSRNOG00000013265;ENSRNOG00000013954;…	28	512	5.19117e-07	ENSRNOG00000000165;ENSRNOG00000000521;ENSRNOG00000000967;ENSRNOG00000001442;ENSRNOG00000001738;ENSRNOG00000004294;ENSRNOG00000005861;ENSRNOG00000006305;ENSRNOG00000006789;ENSRNOG00000007139;ENSRNOG00000009565;ENSRNOG00000010643;ENSRNOG00000013265;ENSRNOG00000013954;ENSRNOG00000014117;ENSRNOG00000015052;ENSRNOG00000016122;ENSRNOG00000016552;ENSRNOG00000016957;ENSRNOG00000018294;ENSRNOG00000019428;…
response to oxygen levels	GO:0070482	15	335	0.0289125	ENSRNOG00000000521;ENSRNOG00000001517;ENSRNOG00000007545;ENSRNOG00000016000;ENSRNOG00000016166;ENSRNOG00000019915;ENSRNOG00000020853;ENSRNOG00000025602;ENSRNOG00000029707;ENSRNOG00000029971;ENSRNOG00000031766;ENSRNOG00000031979;ENSRNOG00000046007;ENSRNOG00000046299;ENSRNOG00000058646	24	335	0.000684948	ENSRNOG00000000053;ENSRNOG00000000521;ENSRNOG00000001420;ENSRNOG00000001517;ENSRNOG00000001582;ENSRNOG00000006589;ENSRNOG00000008012;ENSRNOG00000008553;ENSRNOG00000010944;ENSRNOG00000013265;ENSRNOG00000014117;ENSRNOG00000015206;ENSRNOG00000016166;ENSRNOG00000018484;ENSRNOG00000019428;ENSRNOG00000019915;ENSRNOG00000020420;ENSRNOG00000020723;ENSRNOG00000023433;ENSRNOG00000028616;ENSRNOG00000029971;…	15	335	0.0040183	ENSRNOG00000000053;ENSRNOG00000000521;ENSRNOG00000001517;ENSRNOG00000007545;ENSRNOG00000007763;ENSRNOG00000010944;ENSRNOG00000013265;ENSRNOG00000014117;ENSRNOG00000016166;ENSRNOG00000019422;ENSRNOG00000019428;ENSRNOG00000019638;ENSRNOG00000020420;ENSRNOG00000028616;ENSRNOG00000058646
pyridine nucleotide metabolic process	GO:0019362	9	148	0.0335861	ENSRNOG00000005130;ENSRNOG00000005861;ENSRNOG00000009715;ENSRNOG00000009982;ENSRNOG00000023150;ENSRNOG00000050630;ENSRNOG00000056457;ENSRNOG00000056728;ENSRNOG00000057626	15	148	0.000492738	ENSRNOG00000006589;ENSRNOG00000009715;ENSRNOG00000018886;ENSRNOG00000019201;ENSRNOG00000020420;ENSRNOG00000023150;ENSRNOG00000029993;ENSRNOG00000031263;ENSRNOG00000050205;ENSRNOG00000050315;ENSRNOG00000050630;ENSRNOG00000056076;ENSRNOG00000056457;ENSRNOG00000056728;ENSRNOG00000057626	9	148	0.00748808	ENSRNOG00000005861;ENSRNOG00000009715;ENSRNOG00000017523;ENSRNOG00000019742;ENSRNOG00000020420;ENSRNOG00000023150;ENSRNOG00000029993;ENSRNOG00000056457;ENSRNOG00000056728
nicotinamide nucleotide metabolic process	GO:0046496	9	148	0.0335861	ENSRNOG00000005130;ENSRNOG00000005861;ENSRNOG00000009715;ENSRNOG00000009982;ENSRNOG00000023150;ENSRNOG00000050630;ENSRNOG00000056457;ENSRNOG00000056728;ENSRNOG00000057626	15	148	0.000492738	ENSRNOG00000006589;ENSRNOG00000009715;ENSRNOG00000018886;ENSRNOG00000019201;ENSRNOG00000020420;ENSRNOG00000023150;ENSRNOG00000029993;ENSRNOG00000031263;ENSRNOG00000050205;ENSRNOG00000050315;ENSRNOG00000050630;ENSRNOG00000056076;ENSRNOG00000056457;ENSRNOG00000056728;ENSRNOG00000057626	9	148	0.00748808	ENSRNOG00000005861;ENSRNOG00000009715;ENSRNOG00000017523;ENSRNOG00000019742;ENSRNOG00000020420;ENSRNOG00000023150;ENSRNOG00000029993;ENSRNOG00000056457;ENSRNOG00000056728
cellular aromatic compound metabolic process	GO:0006725	114	4910	0.0343483	ENSRNOG00000000184;ENSRNOG00000000521;ENSRNOG00000001517;ENSRNOG00000002217;ENSRNOG00000002520;ENSRNOG00000002828;ENSRNOG00000002871;ENSRNOG00000002896;ENSRNOG00000003348;ENSRNOG00000003714;ENSRNOG00000003977;ENSRNOG00000004172;ENSRNOG00000004268;ENSRNOG00000004342;ENSRNOG00000005130;ENSRNOG00000005266;ENSRNOG00000005437;ENSRNOG00000005861;ENSRNOG00000006663;ENSRNOG00000006779;ENSRNOG00000006870;…	187	4910	1.81945e-05	ENSRNOG00000000064;ENSRNOG00000000420;ENSRNOG00000000461;ENSRNOG00000000521;ENSRNOG00000000658;ENSRNOG00000000909;ENSRNOG00000001189;ENSRNOG00000001369;ENSRNOG00000001517;ENSRNOG00000001582;ENSRNOG00000001647;ENSRNOG00000001797;ENSRNOG00000002128;ENSRNOG00000002408;ENSRNOG00000002478;ENSRNOG00000002520;ENSRNOG00000002572;ENSRNOG00000002693;ENSRNOG00000002828;ENSRNOG00000002871;ENSRNOG00000003291;…	98	4910	0.0177847	ENSRNOG00000000520;ENSRNOG00000000521;ENSRNOG00000000909;ENSRNOG00000001030;ENSRNOG00000001517;ENSRNOG00000001797;ENSRNOG00000002292;ENSRNOG00000002478;ENSRNOG00000002520;ENSRNOG00000002572;ENSRNOG00000003260;ENSRNOG00000003302;ENSRNOG00000003977;ENSRNOG00000004294;ENSRNOG00000004342;ENSRNOG00000004377;ENSRNOG00000004726;ENSRNOG00000005266;ENSRNOG00000005861;ENSRNOG00000006331;ENSRNOG00000006663;…
acetyl-CoA metabolic process	GO:0006084	4	29	0.036639	ENSRNOG00000001517;ENSRNOG00000004172;ENSRNOG00000018755;ENSRNOG00000049604	11	29	3.00634e-08	ENSRNOG00000000658;ENSRNOG00000001517;ENSRNOG00000007895;ENSRNOG00000009565;ENSRNOG00000009994;ENSRNOG00000013376;ENSRNOG00000016924;ENSRNOG00000018755;ENSRNOG00000020696;ENSRNOG00000029993;ENSRNOG00000045636	11	29	6.96332e-11	ENSRNOG00000001517;ENSRNOG00000009565;ENSRNOG00000009994;ENSRNOG00000013376;ENSRNOG00000016552;ENSRNOG00000016924;ENSRNOG00000018755;ENSRNOG00000020696;ENSRNOG00000029993;ENSRNOG00000045636;ENSRNOG00000049604
regulation of fatty acid biosynthetic process	GO:0042304	4	29	0.036639	ENSRNOG00000009488;ENSRNOG00000012911;ENSRNOG00000020578;ENSRNOG00000020853	8	29	4.0843e-05	ENSRNOG00000002478;ENSRNOG00000003228;ENSRNOG00000004649;ENSRNOG00000006331;ENSRNOG00000009488;ENSRNOG00000009565;ENSRNOG00000020578;ENSRNOG00000047503	6	29	0.00014368	ENSRNOG00000002478;ENSRNOG00000003228;ENSRNOG00000006331;ENSRNOG00000009488;ENSRNOG00000009565;ENSRNOG00000020578
response to organonitrogen compound	GO:0010243	30	932	0.037969	ENSRNOG00000000165;ENSRNOG00000000521;ENSRNOG00000000967;ENSRNOG00000001442;ENSRNOG00000003269;ENSRNOG00000003977;ENSRNOG00000004172;ENSRNOG00000005930;ENSRNOG00000007235;ENSRNOG00000008414;ENSRNOG00000012123;ENSRNOG00000012911;ENSRNOG00000013409;ENSRNOG00000019506;ENSRNOG00000019661;ENSRNOG00000020185;ENSRNOG00000020480;ENSRNOG00000020578;ENSRNOG00000020853;ENSRNOG00000023150;ENSRNOG00000025602;…	53	932	2.92053e-05	ENSRNOG00000000521;ENSRNOG00000000967;ENSRNOG00000001420;ENSRNOG00000002116;ENSRNOG00000002128;ENSRNOG00000002478;ENSRNOG00000002572;ENSRNOG00000002693;ENSRNOG00000002991;ENSRNOG00000003300;ENSRNOG00000003463;ENSRNOG00000003977;ENSRNOG00000004006;ENSRNOG00000004377;ENSRNOG00000004649;ENSRNOG00000005389;ENSRNOG00000005513;ENSRNOG00000006338;ENSRNOG00000006589;ENSRNOG00000007235;ENSRNOG00000007607;…	37	932	6.33937e-06	ENSRNOG00000000165;ENSRNOG00000000521;ENSRNOG00000000967;ENSRNOG00000001442;ENSRNOG00000002292;ENSRNOG00000002478;ENSRNOG00000002572;ENSRNOG00000002946;ENSRNOG00000003977;ENSRNOG00000004294;ENSRNOG00000004377;ENSRNOG00000009565;ENSRNOG00000009663;ENSRNOG00000012123;ENSRNOG00000015052;ENSRNOG00000016552;ENSRNOG00000018294;ENSRNOG00000019422;ENSRNOG00000019742;ENSRNOG00000019834;ENSRNOG00000020185;…
regulation of acyl-CoA biosynthetic process	GO:0050812	2	4	0.0383366	ENSRNOG00000001517;ENSRNOG00000004172	2	4	0.0490987	ENSRNOG00000001517;ENSRNOG00000009565	2	4	0.0174376	ENSRNOG00000001517;ENSRNOG00000009565
pyridine-containing compound metabolic process	GO:0072524	9	153	0.0394778	ENSRNOG00000005130;ENSRNOG00000005861;ENSRNOG00000009715;ENSRNOG00000009982;ENSRNOG00000023150;ENSRNOG00000050630;ENSRNOG00000056457;ENSRNOG00000056728;ENSRNOG00000057626	15	153	0.0006937	ENSRNOG00000006589;ENSRNOG00000009715;ENSRNOG00000018886;ENSRNOG00000019201;ENSRNOG00000020420;ENSRNOG00000023150;ENSRNOG00000029993;ENSRNOG00000031263;ENSRNOG00000050205;ENSRNOG00000050315;ENSRNOG00000050630;ENSRNOG00000056076;ENSRNOG00000056457;ENSRNOG00000056728;ENSRNOG00000057626	9	153	0.00925792	ENSRNOG00000005861;ENSRNOG00000009715;ENSRNOG00000017523;ENSRNOG00000019742;ENSRNOG00000020420;ENSRNOG00000023150;ENSRNOG00000029993;ENSRNOG00000056457;ENSRNOG00000056728
acyl-CoA metabolic process	GO:0006637	6	73	0.0415515	ENSRNOG00000001517;ENSRNOG00000004172;ENSRNOG00000005130;ENSRNOG00000010580;ENSRNOG00000018755;ENSRNOG00000049604	13	73	7.64234e-06	ENSRNOG00000000658;ENSRNOG00000001517;ENSRNOG00000006331;ENSRNOG00000007895;ENSRNOG00000009565;ENSRNOG00000009994;ENSRNOG00000013376;ENSRNOG00000016924;ENSRNOG00000018755;ENSRNOG00000020696;ENSRNOG00000029993;ENSRNOG00000045636;ENSRNOG00000048949	13	73	1.06946e-08	ENSRNOG00000001517;ENSRNOG00000006331;ENSRNOG00000009565;ENSRNOG00000009994;ENSRNOG00000013376;ENSRNOG00000016552;ENSRNOG00000016924;ENSRNOG00000018755;ENSRNOG00000020696;ENSRNOG00000029993;ENSRNOG00000045636;ENSRNOG00000048949;ENSRNOG00000049604
thioester metabolic process	GO:0035383	6	73	0.0415515	ENSRNOG00000001517;ENSRNOG00000004172;ENSRNOG00000005130;ENSRNOG00000010580;ENSRNOG00000018755;ENSRNOG00000049604	13	73	7.64234e-06	ENSRNOG00000000658;ENSRNOG00000001517;ENSRNOG00000006331;ENSRNOG00000007895;ENSRNOG00000009565;ENSRNOG00000009994;ENSRNOG00000013376;ENSRNOG00000016924;ENSRNOG00000018755;ENSRNOG00000020696;ENSRNOG00000029993;ENSRNOG00000045636;ENSRNOG00000048949	13	73	1.06946e-08	ENSRNOG00000001517;ENSRNOG00000006331;ENSRNOG00000009565;ENSRNOG00000009994;ENSRNOG00000013376;ENSRNOG00000016552;ENSRNOG00000016924;ENSRNOG00000018755;ENSRNOG00000020696;ENSRNOG00000029993;ENSRNOG00000045636;ENSRNOG00000048949;ENSRNOG00000049604
response to extracellular stimulus	GO:0009991	20	538	0.0417963	ENSRNOG00000000165;ENSRNOG00000000521;ENSRNOG00000000967;ENSRNOG00000001442;ENSRNOG00000004172;ENSRNOG00000005861;ENSRNOG00000006305;ENSRNOG00000007139;ENSRNOG00000007235;ENSRNOG00000009432;ENSRNOG00000012772;ENSRNOG00000013409;ENSRNOG00000013794;ENSRNOG00000013973;ENSRNOG00000016122;ENSRNOG00000019661;ENSRNOG00000020480;ENSRNOG00000026293;ENSRNOG00000031766;ENSRNOG00000056728	46	538	3.03744e-09	ENSRNOG00000000521;ENSRNOG00000000658;ENSRNOG00000000967;ENSRNOG00000001189;ENSRNOG00000001420;ENSRNOG00000001738;ENSRNOG00000003463;ENSRNOG00000003745;ENSRNOG00000004649;ENSRNOG00000006305;ENSRNOG00000006589;ENSRNOG00000006789;ENSRNOG00000007139;ENSRNOG00000007235;ENSRNOG00000008012;ENSRNOG00000008015;ENSRNOG00000008553;ENSRNOG00000009565;ENSRNOG00000010643;ENSRNOG00000012772;ENSRNOG00000013265;…	28	538	1.40212e-06	ENSRNOG00000000165;ENSRNOG00000000521;ENSRNOG00000000967;ENSRNOG00000001442;ENSRNOG00000001738;ENSRNOG00000004294;ENSRNOG00000005861;ENSRNOG00000006305;ENSRNOG00000006789;ENSRNOG00000007139;ENSRNOG00000009565;ENSRNOG00000010643;ENSRNOG00000013265;ENSRNOG00000013954;ENSRNOG00000014117;ENSRNOG00000015052;ENSRNOG00000016122;ENSRNOG00000016552;ENSRNOG00000016957;ENSRNOG00000018294;ENSRNOG00000019428;…
phosphorus metabolic process	GO:0006793	71	2819	0.0456994	ENSRNOG00000000165;ENSRNOG00000000521;ENSRNOG00000000571;ENSRNOG00000001517;ENSRNOG00000002896;ENSRNOG00000003232;ENSRNOG00000003714;ENSRNOG00000003977;ENSRNOG00000004172;ENSRNOG00000005130;ENSRNOG00000005615;ENSRNOG00000005861;ENSRNOG00000006779;ENSRNOG00000007235;ENSRNOG00000008830;ENSRNOG00000009432;ENSRNOG00000009715;ENSRNOG00000009957;ENSRNOG00000009982;ENSRNOG00000010558;ENSRNOG00000010580;…	117	2819	0.000106069	ENSRNOG00000000064;ENSRNOG00000000420;ENSRNOG00000000521;ENSRNOG00000000658;ENSRNOG00000001142;ENSRNOG00000001189;ENSRNOG00000001369;ENSRNOG00000001517;ENSRNOG00000001738;ENSRNOG00000001797;ENSRNOG00000002128;ENSRNOG00000002693;ENSRNOG00000003232;ENSRNOG00000003714;ENSRNOG00000003745;ENSRNOG00000003924;ENSRNOG00000003977;ENSRNOG00000004377;ENSRNOG00000004649;ENSRNOG00000005389;ENSRNOG00000005615;…	72	2819	0.000147374	ENSRNOG00000000165;ENSRNOG00000000521;ENSRNOG00000001142;ENSRNOG00000001517;ENSRNOG00000001738;ENSRNOG00000001797;ENSRNOG00000002278;ENSRNOG00000002946;ENSRNOG00000003232;ENSRNOG00000003302;ENSRNOG00000003977;ENSRNOG00000004377;ENSRNOG00000004726;ENSRNOG00000005615;ENSRNOG00000005861;ENSRNOG00000006331;ENSRNOG00000007029;ENSRNOG00000009094;ENSRNOG00000009565;ENSRNOG00000009715;ENSRNOG00000009994;…
cellular response to oxygen-containing compound	GO:1901701	31	994	0.0479577	ENSRNOG00000000571;ENSRNOG00000000967;ENSRNOG00000001442;ENSRNOG00000001926;ENSRNOG00000002520;ENSRNOG00000004172;ENSRNOG00000005542;ENSRNOG00000005861;ENSRNOG00000006870;ENSRNOG00000007235;ENSRNOG00000008830;ENSRNOG00000009488;ENSRNOG00000010558;ENSRNOG00000012123;ENSRNOG00000012772;ENSRNOG00000013409;ENSRNOG00000013973;ENSRNOG00000014254;ENSRNOG00000014604;ENSRNOG00000014779;ENSRNOG00000016122;…	56	994	1.94841e-05	ENSRNOG00000000053;ENSRNOG00000000967;ENSRNOG00000001420;ENSRNOG00000001926;ENSRNOG00000002116;ENSRNOG00000002128;ENSRNOG00000002520;ENSRNOG00000002693;ENSRNOG00000003463;ENSRNOG00000004377;ENSRNOG00000004649;ENSRNOG00000005389;ENSRNOG00000005513;ENSRNOG00000005542;ENSRNOG00000005917;ENSRNOG00000006338;ENSRNOG00000006589;ENSRNOG00000007235;ENSRNOG00000007607;ENSRNOG00000007964;ENSRNOG00000008012;…	37	994	2.62628e-05	ENSRNOG00000000053;ENSRNOG00000000967;ENSRNOG00000001442;ENSRNOG00000001926;ENSRNOG00000002292;ENSRNOG00000002520;ENSRNOG00000002946;ENSRNOG00000004377;ENSRNOG00000005861;ENSRNOG00000009488;ENSRNOG00000009565;ENSRNOG00000009663;ENSRNOG00000010558;ENSRNOG00000010643;ENSRNOG00000012123;ENSRNOG00000014532;ENSRNOG00000015052;ENSRNOG00000016122;ENSRNOG00000016552;ENSRNOG00000017693;ENSRNOG00000018294;…
response to nitrogen compound	GO:1901698	31	998	0.049993	ENSRNOG00000000165;ENSRNOG00000000521;ENSRNOG00000000967;ENSRNOG00000001442;ENSRNOG00000003269;ENSRNOG00000003977;ENSRNOG00000004172;ENSRNOG00000005930;ENSRNOG00000007235;ENSRNOG00000008414;ENSRNOG00000012123;ENSRNOG00000012772;ENSRNOG00000012911;ENSRNOG00000013409;ENSRNOG00000019506;ENSRNOG00000019661;ENSRNOG00000020185;ENSRNOG00000020480;ENSRNOG00000020578;ENSRNOG00000020853;ENSRNOG00000023150;…	55	998	4.36165e-05	ENSRNOG00000000053;ENSRNOG00000000521;ENSRNOG00000000967;ENSRNOG00000001420;ENSRNOG00000002116;ENSRNOG00000002128;ENSRNOG00000002478;ENSRNOG00000002572;ENSRNOG00000002693;ENSRNOG00000002991;ENSRNOG00000003300;ENSRNOG00000003463;ENSRNOG00000003977;ENSRNOG00000004006;ENSRNOG00000004377;ENSRNOG00000004649;ENSRNOG00000005389;ENSRNOG00000005513;ENSRNOG00000006338;ENSRNOG00000006589;ENSRNOG00000007235;…	38	998	1.17938e-05	ENSRNOG00000000053;ENSRNOG00000000165;ENSRNOG00000000521;ENSRNOG00000000967;ENSRNOG00000001442;ENSRNOG00000002292;ENSRNOG00000002478;ENSRNOG00000002572;ENSRNOG00000002946;ENSRNOG00000003977;ENSRNOG00000004294;ENSRNOG00000004377;ENSRNOG00000009565;ENSRNOG00000009663;ENSRNOG00000012123;ENSRNOG00000015052;ENSRNOG00000016552;ENSRNOG00000018294;ENSRNOG00000019422;ENSRNOG00000019742;ENSRNOG00000019834;…
purine ribonucleoside triphosphate metabolic process	GO:0009205	22	268	8.15787e-07	ENSRNOG00000005130;ENSRNOG00000007235;ENSRNOG00000009957;ENSRNOG00000010558;ENSRNOG00000016000;ENSRNOG00000023150;ENSRNOG00000023387;ENSRNOG00000028366;ENSRNOG00000029707;ENSRNOG00000029971;ENSRNOG00000030700;ENSRNOG00000031033;ENSRNOG00000031053;ENSRNOG00000031766;ENSRNOG00000031979;ENSRNOG00000034234;ENSRNOG00000045738;ENSRNOG00000046299;ENSRNOG00000049394;ENSRNOG00000050630;ENSRNOG00000056457;…	25	268	9.93274e-06	ENSRNOG00000000064;ENSRNOG00000002693;ENSRNOG00000005668;ENSRNOG00000006589;ENSRNOG00000007235;ENSRNOG00000009364;ENSRNOG00000010558;ENSRNOG00000014338;ENSRNOG00000016660;ENSRNOG00000018289;ENSRNOG00000018886;ENSRNOG00000020420;ENSRNOG00000023150;ENSRNOG00000023387;ENSRNOG00000024967;ENSRNOG00000025909;ENSRNOG00000029971;ENSRNOG00000031033;ENSRNOG00000031053;ENSRNOG00000042503;ENSRNOG00000042903;…
ATP metabolic process	GO:0046034	21	246	8.81558e-07	ENSRNOG00000005130;ENSRNOG00000007235;ENSRNOG00000009957;ENSRNOG00000010558;ENSRNOG00000016000;ENSRNOG00000023150;ENSRNOG00000023387;ENSRNOG00000029707;ENSRNOG00000029971;ENSRNOG00000030700;ENSRNOG00000031033;ENSRNOG00000031053;ENSRNOG00000031766;ENSRNOG00000031979;ENSRNOG00000034234;ENSRNOG00000045738;ENSRNOG00000046299;ENSRNOG00000049394;ENSRNOG00000050630;ENSRNOG00000056457;ENSRNOG00000058589	24	246	8.10507e-06	ENSRNOG00000000064;ENSRNOG00000005668;ENSRNOG00000006589;ENSRNOG00000007235;ENSRNOG00000009364;ENSRNOG00000010558;ENSRNOG00000014338;ENSRNOG00000016660;ENSRNOG00000018289;ENSRNOG00000018886;ENSRNOG00000020420;ENSRNOG00000023150;ENSRNOG00000023387;ENSRNOG00000024967;ENSRNOG00000025909;ENSRNOG00000029971;ENSRNOG00000031033;ENSRNOG00000031053;ENSRNOG00000042503;ENSRNOG00000042903;ENSRNOG00000049394;…
ribonucleoside triphosphate metabolic process	GO:0009199	22	274	1.06892e-06	ENSRNOG00000005130;ENSRNOG00000007235;ENSRNOG00000009957;ENSRNOG00000010558;ENSRNOG00000016000;ENSRNOG00000023150;ENSRNOG00000023387;ENSRNOG00000028366;ENSRNOG00000029707;ENSRNOG00000029971;ENSRNOG00000030700;ENSRNOG00000031033;ENSRNOG00000031053;ENSRNOG00000031766;ENSRNOG00000031979;ENSRNOG00000034234;ENSRNOG00000045738;ENSRNOG00000046299;ENSRNOG00000049394;ENSRNOG00000050630;ENSRNOG00000056457;…	25	274	1.33641e-05	ENSRNOG00000000064;ENSRNOG00000002693;ENSRNOG00000005668;ENSRNOG00000006589;ENSRNOG00000007235;ENSRNOG00000009364;ENSRNOG00000010558;ENSRNOG00000014338;ENSRNOG00000016660;ENSRNOG00000018289;ENSRNOG00000018886;ENSRNOG00000020420;ENSRNOG00000023150;ENSRNOG00000023387;ENSRNOG00000024967;ENSRNOG00000025909;ENSRNOG00000029971;ENSRNOG00000031033;ENSRNOG00000031053;ENSRNOG00000042503;ENSRNOG00000042903;…
purine nucleoside triphosphate metabolic process	GO:0009144	22	275	1.06892e-06	ENSRNOG00000005130;ENSRNOG00000007235;ENSRNOG00000009957;ENSRNOG00000010558;ENSRNOG00000016000;ENSRNOG00000023150;ENSRNOG00000023387;ENSRNOG00000028366;ENSRNOG00000029707;ENSRNOG00000029971;ENSRNOG00000030700;ENSRNOG00000031033;ENSRNOG00000031053;ENSRNOG00000031766;ENSRNOG00000031979;ENSRNOG00000034234;ENSRNOG00000045738;ENSRNOG00000046299;ENSRNOG00000049394;ENSRNOG00000050630;ENSRNOG00000056457;…	25	275	1.39897e-05	ENSRNOG00000000064;ENSRNOG00000002693;ENSRNOG00000005668;ENSRNOG00000006589;ENSRNOG00000007235;ENSRNOG00000009364;ENSRNOG00000010558;ENSRNOG00000014338;ENSRNOG00000016660;ENSRNOG00000018289;ENSRNOG00000018886;ENSRNOG00000020420;ENSRNOG00000023150;ENSRNOG00000023387;ENSRNOG00000024967;ENSRNOG00000025909;ENSRNOG00000029971;ENSRNOG00000031033;ENSRNOG00000031053;ENSRNOG00000042503;ENSRNOG00000042903;…
electron transport chain	GO:0022900	16	151	2.34887e-06	ENSRNOG00000001442;ENSRNOG00000009957;ENSRNOG00000012123;ENSRNOG00000012772;ENSRNOG00000014050;ENSRNOG00000023387;ENSRNOG00000029707;ENSRNOG00000029971;ENSRNOG00000030700;ENSRNOG00000031033;ENSRNOG00000031053;ENSRNOG00000031766;ENSRNOG00000034234;ENSRNOG00000049394;ENSRNOG00000056457;ENSRNOG00000058589	21	151	2.13354e-07	ENSRNOG00000004206;ENSRNOG00000005668;ENSRNOG00000005698;ENSRNOG00000009364;ENSRNOG00000009538;ENSRNOG00000012772;ENSRNOG00000015967;ENSRNOG00000016660;ENSRNOG00000017851;ENSRNOG00000018289;ENSRNOG00000023387;ENSRNOG00000024967;ENSRNOG00000029971;ENSRNOG00000031033;ENSRNOG00000031053;ENSRNOG00000042503;ENSRNOG00000042903;ENSRNOG00000049394;ENSRNOG00000055079;ENSRNOG00000056457;ENSRNOG00000062125
nucleoside triphosphate metabolic process	GO:0009141	22	295	3.12977e-06	ENSRNOG00000005130;ENSRNOG00000007235;ENSRNOG00000009957;ENSRNOG00000010558;ENSRNOG00000016000;ENSRNOG00000023150;ENSRNOG00000023387;ENSRNOG00000028366;ENSRNOG00000029707;ENSRNOG00000029971;ENSRNOG00000030700;ENSRNOG00000031033;ENSRNOG00000031053;ENSRNOG00000031766;ENSRNOG00000031979;ENSRNOG00000034234;ENSRNOG00000045738;ENSRNOG00000046299;ENSRNOG00000049394;ENSRNOG00000050630;ENSRNOG00000056457;…	26	295	1.42221e-05	ENSRNOG00000000064;ENSRNOG00000002693;ENSRNOG00000005668;ENSRNOG00000006589;ENSRNOG00000007235;ENSRNOG00000009364;ENSRNOG00000010558;ENSRNOG00000014338;ENSRNOG00000016660;ENSRNOG00000017850;ENSRNOG00000018289;ENSRNOG00000018886;ENSRNOG00000020420;ENSRNOG00000023150;ENSRNOG00000023387;ENSRNOG00000024967;ENSRNOG00000025909;ENSRNOG00000029971;ENSRNOG00000031033;ENSRNOG00000031053;ENSRNOG00000042503;…
respiratory electron transport chain	GO:0022904	12	83	3.79992e-06	ENSRNOG00000009957;ENSRNOG00000023387;ENSRNOG00000029707;ENSRNOG00000029971;ENSRNOG00000030700;ENSRNOG00000031033;ENSRNOG00000031053;ENSRNOG00000031766;ENSRNOG00000034234;ENSRNOG00000049394;ENSRNOG00000056457;ENSRNOG00000058589	15	83	1.04003e-06	ENSRNOG00000005668;ENSRNOG00000005698;ENSRNOG00000009364;ENSRNOG00000009538;ENSRNOG00000016660;ENSRNOG00000018289;ENSRNOG00000023387;ENSRNOG00000024967;ENSRNOG00000029971;ENSRNOG00000031033;ENSRNOG00000031053;ENSRNOG00000042503;ENSRNOG00000049394;ENSRNOG00000055079;ENSRNOG00000056457
purine ribonucleoside monophosphate metabolic process	GO:0009167	21	278	4.80754e-06	ENSRNOG00000005130;ENSRNOG00000007235;ENSRNOG00000009957;ENSRNOG00000010558;ENSRNOG00000016000;ENSRNOG00000023150;ENSRNOG00000023387;ENSRNOG00000029707;ENSRNOG00000029971;ENSRNOG00000030700;ENSRNOG00000031033;ENSRNOG00000031053;ENSRNOG00000031766;ENSRNOG00000031979;ENSRNOG00000034234;ENSRNOG00000045738;ENSRNOG00000046299;ENSRNOG00000049394;ENSRNOG00000050630;ENSRNOG00000056457;ENSRNOG00000058589	26	278	6.22411e-06	ENSRNOG00000000064;ENSRNOG00000002128;ENSRNOG00000005668;ENSRNOG00000006589;ENSRNOG00000007235;ENSRNOG00000009364;ENSRNOG00000010558;ENSRNOG00000014338;ENSRNOG00000016660;ENSRNOG00000018289;ENSRNOG00000018886;ENSRNOG00000020420;ENSRNOG00000023150;ENSRNOG00000023387;ENSRNOG00000024967;ENSRNOG00000025909;ENSRNOG00000029971;ENSRNOG00000031033;ENSRNOG00000031053;ENSRNOG00000042503;ENSRNOG00000042903;…
purine nucleoside monophosphate metabolic process	GO:0009126	21	279	4.97563e-06	ENSRNOG00000005130;ENSRNOG00000007235;ENSRNOG00000009957;ENSRNOG00000010558;ENSRNOG00000016000;ENSRNOG00000023150;ENSRNOG00000023387;ENSRNOG00000029707;ENSRNOG00000029971;ENSRNOG00000030700;ENSRNOG00000031033;ENSRNOG00000031053;ENSRNOG00000031766;ENSRNOG00000031979;ENSRNOG00000034234;ENSRNOG00000045738;ENSRNOG00000046299;ENSRNOG00000049394;ENSRNOG00000050630;ENSRNOG00000056457;ENSRNOG00000058589	26	279	6.48015e-06	ENSRNOG00000000064;ENSRNOG00000002128;ENSRNOG00000005668;ENSRNOG00000006589;ENSRNOG00000007235;ENSRNOG00000009364;ENSRNOG00000010558;ENSRNOG00000014338;ENSRNOG00000016660;ENSRNOG00000018289;ENSRNOG00000018886;ENSRNOG00000020420;ENSRNOG00000023150;ENSRNOG00000023387;ENSRNOG00000024967;ENSRNOG00000025909;ENSRNOG00000029971;ENSRNOG00000031033;ENSRNOG00000031053;ENSRNOG00000042503;ENSRNOG00000042903;…
ribonucleoside monophosphate metabolic process	GO:0009161	21	290	9.13953e-06	ENSRNOG00000005130;ENSRNOG00000007235;ENSRNOG00000009957;ENSRNOG00000010558;ENSRNOG00000016000;ENSRNOG00000023150;ENSRNOG00000023387;ENSRNOG00000029707;ENSRNOG00000029971;ENSRNOG00000030700;ENSRNOG00000031033;ENSRNOG00000031053;ENSRNOG00000031766;ENSRNOG00000031979;ENSRNOG00000034234;ENSRNOG00000045738;ENSRNOG00000046299;ENSRNOG00000049394;ENSRNOG00000050630;ENSRNOG00000056457;ENSRNOG00000058589	27	290	4.39079e-06	ENSRNOG00000000064;ENSRNOG00000001797;ENSRNOG00000002128;ENSRNOG00000005668;ENSRNOG00000006589;ENSRNOG00000007235;ENSRNOG00000009364;ENSRNOG00000010558;ENSRNOG00000014338;ENSRNOG00000016660;ENSRNOG00000018289;ENSRNOG00000018886;ENSRNOG00000020420;ENSRNOG00000023150;ENSRNOG00000023387;ENSRNOG00000024967;ENSRNOG00000025909;ENSRNOG00000029971;ENSRNOG00000031033;ENSRNOG00000031053;ENSRNOG00000042503;…
organonitrogen compound biosynthetic process	GO:1901566	63	1795	2.29417e-05	ENSRNOG00000000799;ENSRNOG00000001517;ENSRNOG00000002828;ENSRNOG00000004172;ENSRNOG00000004196;ENSRNOG00000005130;ENSRNOG00000005424;ENSRNOG00000005437;ENSRNOG00000005542;ENSRNOG00000007235;ENSRNOG00000007492;ENSRNOG00000009432;ENSRNOG00000009446;ENSRNOG00000009957;ENSRNOG00000009982;ENSRNOG00000010580;ENSRNOG00000011404;ENSRNOG00000011573;ENSRNOG00000012650;ENSRNOG00000013409;ENSRNOG00000014350;…	90	1795	2.08683e-06	ENSRNOG00000000064;ENSRNOG00000000658;ENSRNOG00000001369;ENSRNOG00000001517;ENSRNOG00000001738;ENSRNOG00000001797;ENSRNOG00000002116;ENSRNOG00000002128;ENSRNOG00000002693;ENSRNOG00000002828;ENSRNOG00000002991;ENSRNOG00000003300;ENSRNOG00000003724;ENSRNOG00000004019;ENSRNOG00000004196;ENSRNOG00000004563;ENSRNOG00000004575;ENSRNOG00000004649;ENSRNOG00000005542;ENSRNOG00000005917;ENSRNOG00000006331;…
ATP synthesis coupled electron transport	GO:0042773	10	65	2.29417e-05	ENSRNOG00000023387;ENSRNOG00000029707;ENSRNOG00000029971;ENSRNOG00000030700;ENSRNOG00000031033;ENSRNOG00000031053;ENSRNOG00000031766;ENSRNOG00000034234;ENSRNOG00000049394;ENSRNOG00000058589	11	65	6.20779e-05	ENSRNOG00000005668;ENSRNOG00000009364;ENSRNOG00000016660;ENSRNOG00000018289;ENSRNOG00000023387;ENSRNOG00000024967;ENSRNOG00000029971;ENSRNOG00000031033;ENSRNOG00000031053;ENSRNOG00000042503;ENSRNOG00000049394
nucleoside monophosphate metabolic process	GO:0009123	21	311	2.50456e-05	ENSRNOG00000005130;ENSRNOG00000007235;ENSRNOG00000009957;ENSRNOG00000010558;ENSRNOG00000016000;ENSRNOG00000023150;ENSRNOG00000023387;ENSRNOG00000029707;ENSRNOG00000029971;ENSRNOG00000030700;ENSRNOG00000031033;ENSRNOG00000031053;ENSRNOG00000031766;ENSRNOG00000031979;ENSRNOG00000034234;ENSRNOG00000045738;ENSRNOG00000046299;ENSRNOG00000049394;ENSRNOG00000050630;ENSRNOG00000056457;ENSRNOG00000058589	28	311	4.78834e-06	ENSRNOG00000000064;ENSRNOG00000001797;ENSRNOG00000002128;ENSRNOG00000005668;ENSRNOG00000006589;ENSRNOG00000007235;ENSRNOG00000009364;ENSRNOG00000010558;ENSRNOG00000014338;ENSRNOG00000016660;ENSRNOG00000018289;ENSRNOG00000018397;ENSRNOG00000018886;ENSRNOG00000020420;ENSRNOG00000023150;ENSRNOG00000023387;ENSRNOG00000024967;ENSRNOG00000025909;ENSRNOG00000029971;ENSRNOG00000031033;ENSRNOG00000031053;…
cellular respiration	GO:0045333	14	151	5.20166e-05	ENSRNOG00000005130;ENSRNOG00000009957;ENSRNOG00000023387;ENSRNOG00000029707;ENSRNOG00000029971;ENSRNOG00000030644;ENSRNOG00000030700;ENSRNOG00000031033;ENSRNOG00000031053;ENSRNOG00000031766;ENSRNOG00000034234;ENSRNOG00000049394;ENSRNOG00000056457;ENSRNOG00000058589	19	151	4.1856e-06	ENSRNOG00000005668;ENSRNOG00000005698;ENSRNOG00000007895;ENSRNOG00000009364;ENSRNOG00000009538;ENSRNOG00000009994;ENSRNOG00000014338;ENSRNOG00000016660;ENSRNOG00000018289;ENSRNOG00000023387;ENSRNOG00000024568;ENSRNOG00000024967;ENSRNOG00000029971;ENSRNOG00000031033;ENSRNOG00000031053;ENSRNOG00000042503;ENSRNOG00000049394;ENSRNOG00000055079;ENSRNOG00000056457
oxidative phosphorylation	GO:0006119	11	92	6.39e-05	ENSRNOG00000010558;ENSRNOG00000023387;ENSRNOG00000029707;ENSRNOG00000029971;ENSRNOG00000030700;ENSRNOG00000031033;ENSRNOG00000031053;ENSRNOG00000031766;ENSRNOG00000034234;ENSRNOG00000049394;ENSRNOG00000058589	14	92	1.42221e-05	ENSRNOG00000005668;ENSRNOG00000009364;ENSRNOG00000010558;ENSRNOG00000016660;ENSRNOG00000018289;ENSRNOG00000023387;ENSRNOG00000024967;ENSRNOG00000025909;ENSRNOG00000029971;ENSRNOG00000031033;ENSRNOG00000031053;ENSRNOG00000042503;ENSRNOG00000042903;ENSRNOG00000049394
amide biosynthetic process	GO:0043604	40	982	0.000109687	ENSRNOG00000000799;ENSRNOG00000001517;ENSRNOG00000002828;ENSRNOG00000004172;ENSRNOG00000004196;ENSRNOG00000005437;ENSRNOG00000009432;ENSRNOG00000009446;ENSRNOG00000012650;ENSRNOG00000013409;ENSRNOG00000014350;ENSRNOG00000015335;ENSRNOG00000016220;ENSRNOG00000016459;ENSRNOG00000018755;ENSRNOG00000019578;ENSRNOG00000025602;ENSRNOG00000028505;ENSRNOG00000028690;ENSRNOG00000029115;ENSRNOG00000029512;…	53	982	0.000102188	ENSRNOG00000000658;ENSRNOG00000001517;ENSRNOG00000001738;ENSRNOG00000002116;ENSRNOG00000002828;ENSRNOG00000003300;ENSRNOG00000003724;ENSRNOG00000004196;ENSRNOG00000006331;ENSRNOG00000006898;ENSRNOG00000006990;ENSRNOG00000007625;ENSRNOG00000007895;ENSRNOG00000009084;ENSRNOG00000009152;ENSRNOG00000009565;ENSRNOG00000009994;ENSRNOG00000011494;ENSRNOG00000014350;ENSRNOG00000016924;ENSRNOG00000018755;…
energy derivation by oxidation of organic compounds	GO:0015980	16	221	0.000193513	ENSRNOG00000002218;ENSRNOG00000005130;ENSRNOG00000009957;ENSRNOG00000018494;ENSRNOG00000023387;ENSRNOG00000029707;ENSRNOG00000029971;ENSRNOG00000030644;ENSRNOG00000030700;ENSRNOG00000031033;ENSRNOG00000031053;ENSRNOG00000031766;ENSRNOG00000034234;ENSRNOG00000049394;ENSRNOG00000056457;ENSRNOG00000058589	24	221	1.57681e-06	ENSRNOG00000005668;ENSRNOG00000005698;ENSRNOG00000007895;ENSRNOG00000008047;ENSRNOG00000009364;ENSRNOG00000009538;ENSRNOG00000009994;ENSRNOG00000013963;ENSRNOG00000014338;ENSRNOG00000014597;ENSRNOG00000016660;ENSRNOG00000018289;ENSRNOG00000018494;ENSRNOG00000023387;ENSRNOG00000024568;ENSRNOG00000024967;ENSRNOG00000029971;ENSRNOG00000031033;ENSRNOG00000031053;ENSRNOG00000042503;ENSRNOG00000049394;…
peptide metabolic process	GO:0006518	40	1009	0.000193513	ENSRNOG00000000799;ENSRNOG00000002828;ENSRNOG00000004196;ENSRNOG00000005437;ENSRNOG00000008830;ENSRNOG00000009432;ENSRNOG00000009446;ENSRNOG00000012650;ENSRNOG00000013409;ENSRNOG00000013439;ENSRNOG00000015335;ENSRNOG00000016220;ENSRNOG00000016459;ENSRNOG00000019578;ENSRNOG00000025602;ENSRNOG00000028505;ENSRNOG00000028690;ENSRNOG00000029115;ENSRNOG00000029512;ENSRNOG00000029574;ENSRNOG00000030345;…	53	1009	0.000209526	ENSRNOG00000001738;ENSRNOG00000002116;ENSRNOG00000002609;ENSRNOG00000002828;ENSRNOG00000003300;ENSRNOG00000003724;ENSRNOG00000004196;ENSRNOG00000006898;ENSRNOG00000006990;ENSRNOG00000009084;ENSRNOG00000009152;ENSRNOG00000009920;ENSRNOG00000011494;ENSRNOG00000014387;ENSRNOG00000018237;ENSRNOG00000018289;ENSRNOG00000018484;ENSRNOG00000019578;ENSRNOG00000019734;ENSRNOG00000019982;ENSRNOG00000020298;…
peptide biosynthetic process	GO:0043043	34	887	0.00167613	ENSRNOG00000000799;ENSRNOG00000002828;ENSRNOG00000004196;ENSRNOG00000005437;ENSRNOG00000009432;ENSRNOG00000009446;ENSRNOG00000012650;ENSRNOG00000013409;ENSRNOG00000015335;ENSRNOG00000016220;ENSRNOG00000016459;ENSRNOG00000019578;ENSRNOG00000025602;ENSRNOG00000028505;ENSRNOG00000028690;ENSRNOG00000029115;ENSRNOG00000029512;ENSRNOG00000029574;ENSRNOG00000030345;ENSRNOG00000031273;ENSRNOG00000031579;…	42	887	0.00970769	ENSRNOG00000001738;ENSRNOG00000002116;ENSRNOG00000002828;ENSRNOG00000003300;ENSRNOG00000003724;ENSRNOG00000004196;ENSRNOG00000006898;ENSRNOG00000006990;ENSRNOG00000009084;ENSRNOG00000009152;ENSRNOG00000011494;ENSRNOG00000019578;ENSRNOG00000019734;ENSRNOG00000021035;ENSRNOG00000022934;ENSRNOG00000024845;ENSRNOG00000025909;ENSRNOG00000028505;ENSRNOG00000028690;ENSRNOG00000029341;ENSRNOG00000029512;…
triglyceride catabolic process	GO:0019433	5	23	0.00213496	ENSRNOG00000005542;ENSRNOG00000014508;ENSRNOG00000018736;ENSRNOG00000022296;ENSRNOG00000047551	5	23	0.00693537	ENSRNOG00000005542;ENSRNOG00000020990;ENSRNOG00000022268;ENSRNOG00000022296;ENSRNOG00000047503
positive regulation of cold-induced thermogenesis	GO:0120162	9	95	0.0024948	ENSRNOG00000002217;ENSRNOG00000006019;ENSRNOG00000012443;ENSRNOG00000013090;ENSRNOG00000013552;ENSRNOG00000013973;ENSRNOG00000015441;ENSRNOG00000019598;ENSRNOG00000049075	42	875	0.00760239	ENSRNOG00000001738;ENSRNOG00000002116;ENSRNOG00000002828;ENSRNOG00000003300;ENSRNOG00000003724;ENSRNOG00000004196;ENSRNOG00000006898;ENSRNOG00000006990;ENSRNOG00000009084;ENSRNOG00000009152;ENSRNOG00000011494;ENSRNOG00000019578;ENSRNOG00000019734;ENSRNOG00000021035;ENSRNOG00000022934;ENSRNOG00000024845;ENSRNOG00000025909;ENSRNOG00000028505;ENSRNOG00000028690;ENSRNOG00000029341;ENSRNOG00000029512;…	7	95	0.00991032	ENSRNOG00000001142;ENSRNOG00000004377;ENSRNOG00000012443;ENSRNOG00000013552;ENSRNOG00000020640;ENSRNOG00000048949;ENSRNOG00000049075
translation	GO:0006412	33	875	0.00271863	ENSRNOG00000000799;ENSRNOG00000002828;ENSRNOG00000004196;ENSRNOG00000005437;ENSRNOG00000009432;ENSRNOG00000009446;ENSRNOG00000012650;ENSRNOG00000015335;ENSRNOG00000016220;ENSRNOG00000016459;ENSRNOG00000019578;ENSRNOG00000025602;ENSRNOG00000028505;ENSRNOG00000028690;ENSRNOG00000029115;ENSRNOG00000029512;ENSRNOG00000029574;ENSRNOG00000030345;ENSRNOG00000031273;ENSRNOG00000031579;ENSRNOG00000031641;…	42	875	0.00760239	ENSRNOG00000001738;ENSRNOG00000002116;ENSRNOG00000002828;ENSRNOG00000003300;ENSRNOG00000003724;ENSRNOG00000004196;ENSRNOG00000006898;ENSRNOG00000006990;ENSRNOG00000009084;ENSRNOG00000009152;ENSRNOG00000011494;ENSRNOG00000019578;ENSRNOG00000019734;ENSRNOG00000021035;ENSRNOG00000022934;ENSRNOG00000024845;ENSRNOG00000025909;ENSRNOG00000028505;ENSRNOG00000028690;ENSRNOG00000029341;ENSRNOG00000029512;…	3	10	0.00657589	ENSRNOG00000005861;ENSRNOG00000017523;ENSRNOG00000056728
mitochondrial ATP synthesis coupled electron transport	GO:0042775	7	60	0.00410965	ENSRNOG00000023387;ENSRNOG00000029707;ENSRNOG00000030700;ENSRNOG00000031033;ENSRNOG00000031766;ENSRNOG00000034234;ENSRNOG00000049394	9	60	0.00105048	ENSRNOG00000005668;ENSRNOG00000009364;ENSRNOG00000016660;ENSRNOG00000018289;ENSRNOG00000023387;ENSRNOG00000024967;ENSRNOG00000031033;ENSRNOG00000042503;ENSRNOG00000049394	4	26	0.00959913	ENSRNOG00000005861;ENSRNOG00000009715;ENSRNOG00000017523;ENSRNOG00000056728
glycerolipid catabolic process	GO:0046503	6	45	0.00564663	ENSRNOG00000002896;ENSRNOG00000005542;ENSRNOG00000014508;ENSRNOG00000018736;ENSRNOG00000022296;ENSRNOG00000047551	6	45	0.0214596	ENSRNOG00000005542;ENSRNOG00000017120;ENSRNOG00000020990;ENSRNOG00000022268;ENSRNOG00000022296;ENSRNOG00000047503	3	13	0.0123164	ENSRNOG00000000521;ENSRNOG00000003977;ENSRNOG00000005615
small molecule catabolic process	GO:0044282	15	279	0.00691005	ENSRNOG00000005266;ENSRNOG00000006779;ENSRNOG00000008586;ENSRNOG00000009488;ENSRNOG00000009982;ENSRNOG00000011351;ENSRNOG00000011573;ENSRNOG00000014254;ENSRNOG00000014766;ENSRNOG00000020704;ENSRNOG00000047023;ENSRNOG00000047565;ENSRNOG00000047708;ENSRNOG00000050214;ENSRNOG00000054962	24	279	4.67056e-05	ENSRNOG00000000658;ENSRNOG00000001391;ENSRNOG00000002128;ENSRNOG00000004377;ENSRNOG00000006779;ENSRNOG00000008474;ENSRNOG00000009488;ENSRNOG00000009538;ENSRNOG00000013004;ENSRNOG00000013911;ENSRNOG00000014597;ENSRNOG00000016348;ENSRNOG00000016704;ENSRNOG00000017105;ENSRNOG00000017120;ENSRNOG00000017851;ENSRNOG00000019485;ENSRNOG00000020083;ENSRNOG00000020704;ENSRNOG00000020723;ENSRNOG00000028616;…	3	14	0.0151219	ENSRNOG00000005861;ENSRNOG00000017523;ENSRNOG00000056728
neutral lipid catabolic process	GO:0046461	5	31	0.00735159	ENSRNOG00000005542;ENSRNOG00000014508;ENSRNOG00000018736;ENSRNOG00000022296;ENSRNOG00000047551	6	31	0.00399647	ENSRNOG00000005542;ENSRNOG00000017120;ENSRNOG00000020990;ENSRNOG00000022268;ENSRNOG00000022296;ENSRNOG00000047503	2	4	0.0174376	ENSRNOG00000005861;ENSRNOG00000009715
acylglycerol catabolic process	GO:0046464	5	31	0.00735159	ENSRNOG00000005542;ENSRNOG00000014508;ENSRNOG00000018736;ENSRNOG00000022296;ENSRNOG00000047551	6	31	0.00399647	ENSRNOG00000005542;ENSRNOG00000017120;ENSRNOG00000020990;ENSRNOG00000022268;ENSRNOG00000022296;ENSRNOG00000047503	5	52	0.0154302	ENSRNOG00000001442;ENSRNOG00000002478;ENSRNOG00000009488;ENSRNOG00000015052;ENSRNOG00000019422
cellular modified amino acid metabolic process	GO:0006575	10	143	0.00927094	ENSRNOG00000001442;ENSRNOG00000006779;ENSRNOG00000008586;ENSRNOG00000008830;ENSRNOG00000013409;ENSRNOG00000014254;ENSRNOG00000016097;ENSRNOG00000047023;ENSRNOG00000047708;ENSRNOG00000056728	14	143	0.00122963	ENSRNOG00000002609;ENSRNOG00000006779;ENSRNOG00000008553;ENSRNOG00000014387;ENSRNOG00000015859;ENSRNOG00000016097;ENSRNOG00000016704;ENSRNOG00000018237;ENSRNOG00000018289;ENSRNOG00000019982;ENSRNOG00000024577;ENSRNOG00000029360;ENSRNOG00000050655;ENSRNOG00000056728	7	32	2.38304e-05	ENSRNOG00000013376;ENSRNOG00000016122;ENSRNOG00000016552;ENSRNOG00000016690;ENSRNOG00000020696;ENSRNOG00000021314;ENSRNOG00000049604
mitochondrial electron transport, NADH to ubiquinone	GO:0006120	4	22	0.0169256	ENSRNOG00000023387;ENSRNOG00000029707;ENSRNOG00000031033;ENSRNOG00000049394	7	22	6.0099e-05	ENSRNOG00000005668;ENSRNOG00000009364;ENSRNOG00000018289;ENSRNOG00000023387;ENSRNOG00000031033;ENSRNOG00000042503;ENSRNOG00000049394
pentose-phosphate shunt	GO:0006098	3	10	0.017862	ENSRNOG00000005861;ENSRNOG00000056728;ENSRNOG00000057626	19	191	6.39764e-05	ENSRNOG00000000658;ENSRNOG00000001391;ENSRNOG00000002128;ENSRNOG00000004377;ENSRNOG00000006779;ENSRNOG00000008474;ENSRNOG00000009538;ENSRNOG00000013911;ENSRNOG00000014597;ENSRNOG00000016348;ENSRNOG00000016704;ENSRNOG00000017120;ENSRNOG00000017851;ENSRNOG00000019485;ENSRNOG00000020083;ENSRNOG00000028616;ENSRNOG00000029993;ENSRNOG00000031263;ENSRNOG00000050205	3	10	0.00657589	ENSRNOG00000005861;ENSRNOG00000017523;ENSRNOG00000056728
negative regulation of molecular function	GO:0044092	32	955	0.0184555	ENSRNOG00000000443;ENSRNOG00000000521;ENSRNOG00000001442;ENSRNOG00000003232;ENSRNOG00000003977;ENSRNOG00000005615;ENSRNOG00000006787;ENSRNOG00000007091;ENSRNOG00000007229;ENSRNOG00000007390;ENSRNOG00000007545;ENSRNOG00000009432;ENSRNOG00000010558;ENSRNOG00000011559;ENSRNOG00000012017;ENSRNOG00000012237;ENSRNOG00000012772;ENSRNOG00000013133;ENSRNOG00000014779;ENSRNOG00000015953;ENSRNOG00000016099;…	43	955	0.0193366	ENSRNOG00000000521;ENSRNOG00000000658;ENSRNOG00000001189;ENSRNOG00000003232;ENSRNOG00000003679;ENSRNOG00000003977;ENSRNOG00000004649;ENSRNOG00000005389;ENSRNOG00000005615;ENSRNOG00000006338;ENSRNOG00000006789;ENSRNOG00000007029;ENSRNOG00000007091;ENSRNOG00000007229;ENSRNOG00000007390;ENSRNOG00000007607;ENSRNOG00000010235;ENSRNOG00000010558;ENSRNOG00000012290;ENSRNOG00000012772;ENSRNOG00000013133;…
organic acid catabolic process	GO:0016054	11	191	0.0202136	ENSRNOG00000005266;ENSRNOG00000006779;ENSRNOG00000008586;ENSRNOG00000011351;ENSRNOG00000011573;ENSRNOG00000014254;ENSRNOG00000047023;ENSRNOG00000047565;ENSRNOG00000047708;ENSRNOG00000050214;ENSRNOG00000054962	19	191	6.39764e-05	ENSRNOG00000000658;ENSRNOG00000001391;ENSRNOG00000002128;ENSRNOG00000004377;ENSRNOG00000006779;ENSRNOG00000008474;ENSRNOG00000009538;ENSRNOG00000013911;ENSRNOG00000014597;ENSRNOG00000016348;ENSRNOG00000016704;ENSRNOG00000017120;ENSRNOG00000017851;ENSRNOG00000019485;ENSRNOG00000020083;ENSRNOG00000028616;ENSRNOG00000029993;ENSRNOG00000031263;ENSRNOG00000050205
carboxylic acid catabolic process	GO:0046395	11	191	0.0202136	ENSRNOG00000005266;ENSRNOG00000006779;ENSRNOG00000008586;ENSRNOG00000011351;ENSRNOG00000011573;ENSRNOG00000014254;ENSRNOG00000047023;ENSRNOG00000047565;ENSRNOG00000047708;ENSRNOG00000050214;ENSRNOG00000054962	19	191	6.39764e-05	ENSRNOG00000000658;ENSRNOG00000001391;ENSRNOG00000002128;ENSRNOG00000004377;ENSRNOG00000006779;ENSRNOG00000008474;ENSRNOG00000009538;ENSRNOG00000013911;ENSRNOG00000014597;ENSRNOG00000016348;ENSRNOG00000016704;ENSRNOG00000017120;ENSRNOG00000017851;ENSRNOG00000019485;ENSRNOG00000020083;ENSRNOG00000028616;ENSRNOG00000029993;ENSRNOG00000031263;ENSRNOG00000050205
polynucleotide 5' dephosphorylation	GO:0098507	2	3	0.0239537	ENSRNOG00000022082;ENSRNOG00000045539	2	3	0.0293177	ENSRNOG00000022082;ENSRNOG00000045539
purine nucleoside monophosphate biosynthetic process	GO:0009127	10	168	0.0251932	ENSRNOG00000005130;ENSRNOG00000007235;ENSRNOG00000009957;ENSRNOG00000016000;ENSRNOG00000023150;ENSRNOG00000031979;ENSRNOG00000045738;ENSRNOG00000046299;ENSRNOG00000050630;ENSRNOG00000056457	12	168	0.0323989	ENSRNOG00000000064;ENSRNOG00000002128;ENSRNOG00000006589;ENSRNOG00000007235;ENSRNOG00000016660;ENSRNOG00000018886;ENSRNOG00000020420;ENSRNOG00000023150;ENSRNOG00000046763;ENSRNOG00000050630;ENSRNOG00000056076;ENSRNOG00000056457
purine ribonucleoside monophosphate biosynthetic process	GO:0009168	10	168	0.0251932	ENSRNOG00000005130;ENSRNOG00000007235;ENSRNOG00000009957;ENSRNOG00000016000;ENSRNOG00000023150;ENSRNOG00000031979;ENSRNOG00000045738;ENSRNOG00000046299;ENSRNOG00000050630;ENSRNOG00000056457	12	168	0.0323989	ENSRNOG00000000064;ENSRNOG00000002128;ENSRNOG00000006589;ENSRNOG00000007235;ENSRNOG00000016660;ENSRNOG00000018886;ENSRNOG00000020420;ENSRNOG00000023150;ENSRNOG00000046763;ENSRNOG00000050630;ENSRNOG00000056076;ENSRNOG00000056457
cellular lipid catabolic process	GO:0044242	10	168	0.0251932	ENSRNOG00000000571;ENSRNOG00000002896;ENSRNOG00000005542;ENSRNOG00000006779;ENSRNOG00000014254;ENSRNOG00000014508;ENSRNOG00000018736;ENSRNOG00000022296;ENSRNOG00000047551;ENSRNOG00000047565	14	168	0.00516293	ENSRNOG00000000658;ENSRNOG00000004377;ENSRNOG00000005542;ENSRNOG00000006779;ENSRNOG00000008474;ENSRNOG00000009538;ENSRNOG00000014597;ENSRNOG00000017120;ENSRNOG00000017851;ENSRNOG00000020990;ENSRNOG00000022268;ENSRNOG00000022296;ENSRNOG00000028616;ENSRNOG00000047503
medium-chain fatty acid metabolic process	GO:0051791	3	12	0.0266889	ENSRNOG00000006779;ENSRNOG00000010580;ENSRNOG00000014178	3	12	0.0448979	ENSRNOG00000006779;ENSRNOG00000017120;ENSRNOG00000030154
NADP metabolic process	GO:0006739	4	26	0.0266889	ENSRNOG00000005861;ENSRNOG00000009715;ENSRNOG00000056728;ENSRNOG00000057626	11	149	0.0364093	ENSRNOG00000000064;ENSRNOG00000002693;ENSRNOG00000006589;ENSRNOG00000007235;ENSRNOG00000016660;ENSRNOG00000018886;ENSRNOG00000020420;ENSRNOG00000023150;ENSRNOG00000050630;ENSRNOG00000056076;ENSRNOG00000056457	4	26	0.00959913	ENSRNOG00000005861;ENSRNOG00000009715;ENSRNOG00000017523;ENSRNOG00000056728
lipid catabolic process	GO:0016042	13	266	0.0278378	ENSRNOG00000000571;ENSRNOG00000002896;ENSRNOG00000005542;ENSRNOG00000005861;ENSRNOG00000006779;ENSRNOG00000009488;ENSRNOG00000014254;ENSRNOG00000014508;ENSRNOG00000018736;ENSRNOG00000022296;ENSRNOG00000025602;ENSRNOG00000047551;ENSRNOG00000047565	19	266	0.00387025	ENSRNOG00000000658;ENSRNOG00000004377;ENSRNOG00000004649;ENSRNOG00000005542;ENSRNOG00000006779;ENSRNOG00000008474;ENSRNOG00000009488;ENSRNOG00000009538;ENSRNOG00000013004;ENSRNOG00000014597;ENSRNOG00000015866;ENSRNOG00000017120;ENSRNOG00000017851;ENSRNOG00000020990;ENSRNOG00000022268;ENSRNOG00000022296;ENSRNOG00000028616;ENSRNOG00000047503;ENSRNOG00000057470
cellular nitrogen compound biosynthetic process	GO:0044271	102	4288	0.0318035	ENSRNOG00000000184;ENSRNOG00000000521;ENSRNOG00000000799;ENSRNOG00000001517;ENSRNOG00000002217;ENSRNOG00000002520;ENSRNOG00000002828;ENSRNOG00000003348;ENSRNOG00000003977;ENSRNOG00000004172;ENSRNOG00000004196;ENSRNOG00000004268;ENSRNOG00000004342;ENSRNOG00000005130;ENSRNOG00000005424;ENSRNOG00000005437;ENSRNOG00000006663;ENSRNOG00000006870;ENSRNOG00000007229;ENSRNOG00000007235;ENSRNOG00000007390;…	169	4288	1.27054e-05	ENSRNOG00000000053;ENSRNOG00000000064;ENSRNOG00000000420;ENSRNOG00000000461;ENSRNOG00000000521;ENSRNOG00000000658;ENSRNOG00000000909;ENSRNOG00000001189;ENSRNOG00000001369;ENSRNOG00000001517;ENSRNOG00000001582;ENSRNOG00000001647;ENSRNOG00000001738;ENSRNOG00000001797;ENSRNOG00000002116;ENSRNOG00000002128;ENSRNOG00000002478;ENSRNOG00000002520;ENSRNOG00000002693;ENSRNOG00000002828;ENSRNOG00000003291;…
mitotic cell cycle arrest	GO:0071850	3	13	0.0318649	ENSRNOG00000000521;ENSRNOG00000003977;ENSRNOG00000005615	2	4	0.0490987	ENSRNOG00000022082;ENSRNOG00000045539	3	13	0.0123164	ENSRNOG00000000521;ENSRNOG00000003977;ENSRNOG00000005615
purine ribonucleoside triphosphate biosynthetic process	GO:0009206	9	149	0.0348157	ENSRNOG00000005130;ENSRNOG00000007235;ENSRNOG00000009957;ENSRNOG00000016000;ENSRNOG00000023150;ENSRNOG00000031979;ENSRNOG00000046299;ENSRNOG00000050630;ENSRNOG00000056457	11	149	0.0364093	ENSRNOG00000000064;ENSRNOG00000002693;ENSRNOG00000006589;ENSRNOG00000007235;ENSRNOG00000016660;ENSRNOG00000018886;ENSRNOG00000020420;ENSRNOG00000023150;ENSRNOG00000050630;ENSRNOG00000056076;ENSRNOG00000056457
purine nucleoside triphosphate biosynthetic process	GO:0009145	9	150	0.0362678	ENSRNOG00000005130;ENSRNOG00000007235;ENSRNOG00000009957;ENSRNOG00000016000;ENSRNOG00000023150;ENSRNOG00000031979;ENSRNOG00000046299;ENSRNOG00000050630;ENSRNOG00000056457	11	150	0.0380803	ENSRNOG00000000064;ENSRNOG00000002693;ENSRNOG00000006589;ENSRNOG00000007235;ENSRNOG00000016660;ENSRNOG00000018886;ENSRNOG00000020420;ENSRNOG00000023150;ENSRNOG00000050630;ENSRNOG00000056076;ENSRNOG00000056457
ribonucleoside monophosphate biosynthetic process	GO:0009156	10	180	0.0363324	ENSRNOG00000005130;ENSRNOG00000007235;ENSRNOG00000009957;ENSRNOG00000016000;ENSRNOG00000023150;ENSRNOG00000031979;ENSRNOG00000045738;ENSRNOG00000046299;ENSRNOG00000050630;ENSRNOG00000056457	13	180	0.0230515	ENSRNOG00000000064;ENSRNOG00000001797;ENSRNOG00000002128;ENSRNOG00000006589;ENSRNOG00000007235;ENSRNOG00000016660;ENSRNOG00000018886;ENSRNOG00000020420;ENSRNOG00000023150;ENSRNOG00000046763;ENSRNOG00000050630;ENSRNOG00000056076;ENSRNOG00000056457
glyceraldehyde-3-phosphate metabolic process	GO:0019682	3	14	0.037969	ENSRNOG00000005861;ENSRNOG00000056728;ENSRNOG00000057626					3	14	0.0151219	ENSRNOG00000005861;ENSRNOG00000017523;ENSRNOG00000056728
polynucleotide dephosphorylation	GO:0098501	2	4	0.0383366	ENSRNOG00000022082;ENSRNOG00000045539	2	4	0.0490987	ENSRNOG00000022082;ENSRNOG00000045539
regulation of NADP metabolic process	GO:1902031	2	4	0.0383366	ENSRNOG00000005861;ENSRNOG00000009715					2	4	0.0174376	ENSRNOG00000005861;ENSRNOG00000009715
liver regeneration	GO:0097421	5	50	0.0414007	ENSRNOG00000001926;ENSRNOG00000007390;ENSRNOG00000015335;ENSRNOG00000019578;ENSRNOG00000050761	6	50	0.0318489	ENSRNOG00000001926;ENSRNOG00000005513;ENSRNOG00000007390;ENSRNOG00000014117;ENSRNOG00000019578;ENSRNOG00000032825
ribonucleoside triphosphate biosynthetic process	GO:0009201	9	155	0.0420856	ENSRNOG00000005130;ENSRNOG00000007235;ENSRNOG00000009957;ENSRNOG00000016000;ENSRNOG00000023150;ENSRNOG00000031979;ENSRNOG00000046299;ENSRNOG00000050630;ENSRNOG00000056457	11	155	0.0465272	ENSRNOG00000000064;ENSRNOG00000002693;ENSRNOG00000006589;ENSRNOG00000007235;ENSRNOG00000016660;ENSRNOG00000018886;ENSRNOG00000020420;ENSRNOG00000023150;ENSRNOG00000050630;ENSRNOG00000056076;ENSRNOG00000056457
regulation of steroid biosynthetic process	GO:0050810	5	52	0.0474249	ENSRNOG00000001442;ENSRNOG00000005542;ENSRNOG00000009488;ENSRNOG00000012911;ENSRNOG00000020853					5	52	0.0154302	ENSRNOG00000001442;ENSRNOG00000002478;ENSRNOG00000009488;ENSRNOG00000015052;ENSRNOG00000019422
isoprenoid biosynthetic process	GO:0008299	4	32	0.0484032	ENSRNOG00000013794;ENSRNOG00000016122;ENSRNOG00000043377;ENSRNOG00000049604					7	32	2.38304e-05	ENSRNOG00000013376;ENSRNOG00000016122;ENSRNOG00000016552;ENSRNOG00000016690;ENSRNOG00000020696;ENSRNOG00000021314;ENSRNOG00000049604
nucleoside monophosphate biosynthetic process	GO:0009124	10	190	0.0484161	ENSRNOG00000005130;ENSRNOG00000007235;ENSRNOG00000009957;ENSRNOG00000016000;ENSRNOG00000023150;ENSRNOG00000031979;ENSRNOG00000045738;ENSRNOG00000046299;ENSRNOG00000050630;ENSRNOG00000056457	13	190	0.0322631	ENSRNOG00000000064;ENSRNOG00000001797;ENSRNOG00000002128;ENSRNOG00000006589;ENSRNOG00000007235;ENSRNOG00000016660;ENSRNOG00000018886;ENSRNOG00000020420;ENSRNOG00000023150;ENSRNOG00000046763;ENSRNOG00000050630;ENSRNOG00000056076;ENSRNOG00000056457
gland development	GO:0048732					26	460	0.00941402	ENSRNOG00000000967;ENSRNOG00000001797;ENSRNOG00000001926;ENSRNOG00000002128;ENSRNOG00000002693;ENSRNOG00000003232;ENSRNOG00000005513;ENSRNOG00000006338;ENSRNOG00000007390;ENSRNOG00000008012;ENSRNOG00000008706;ENSRNOG00000009284;ENSRNOG00000013265;ENSRNOG00000013552;ENSRNOG00000013907;ENSRNOG00000014117;ENSRNOG00000016099;ENSRNOG00000019578;ENSRNOG00000020578;ENSRNOG00000020723;ENSRNOG00000023433;…	20	460	0.000772093	ENSRNOG00000000967;ENSRNOG00000001797;ENSRNOG00000001926;ENSRNOG00000002292;ENSRNOG00000003232;ENSRNOG00000004294;ENSRNOG00000009284;ENSRNOG00000009446;ENSRNOG00000013265;ENSRNOG00000013552;ENSRNOG00000013907;ENSRNOG00000014117;ENSRNOG00000016099;ENSRNOG00000016552;ENSRNOG00000020578;ENSRNOG00000020640;ENSRNOG00000021027;ENSRNOG00000028616;ENSRNOG00000030538;ENSRNOG00000045636
glucose homeostasis	GO:0042593					19	223	0.000486939	ENSRNOG00000000967;ENSRNOG00000001420;ENSRNOG00000002609;ENSRNOG00000002693;ENSRNOG00000005389;ENSRNOG00000009284;ENSRNOG00000009488;ENSRNOG00000009565;ENSRNOG00000009884;ENSRNOG00000016723;ENSRNOG00000018289;ENSRNOG00000018903;ENSRNOG00000019996;ENSRNOG00000020990;ENSRNOG00000023150;ENSRNOG00000028616;ENSRNOG00000034116;ENSRNOG00000051171;ENSRNOG00000055079	14	223	0.000269188	ENSRNOG00000000967;ENSRNOG00000002609;ENSRNOG00000009284;ENSRNOG00000009488;ENSRNOG00000009565;ENSRNOG00000015052;ENSRNOG00000016122;ENSRNOG00000019742;ENSRNOG00000023150;ENSRNOG00000028616;ENSRNOG00000034116;ENSRNOG00000048874;ENSRNOG00000051171;ENSRNOG00000055079
regulation of primary metabolic process	GO:0080090					166	4942	0.030274	ENSRNOG00000000420;ENSRNOG00000000461;ENSRNOG00000000521;ENSRNOG00000000658;ENSRNOG00000001189;ENSRNOG00000001418;ENSRNOG00000001420;ENSRNOG00000001517;ENSRNOG00000001582;ENSRNOG00000001647;ENSRNOG00000001738;ENSRNOG00000002116;ENSRNOG00000002478;ENSRNOG00000002520;ENSRNOG00000002572;ENSRNOG00000002828;ENSRNOG00000002871;ENSRNOG00000003228;ENSRNOG00000003232;ENSRNOG00000003291;ENSRNOG00000003300;…	110	4942	0.000136923	ENSRNOG00000000165;ENSRNOG00000000520;ENSRNOG00000000521;ENSRNOG00000001030;ENSRNOG00000001442;ENSRNOG00000001517;ENSRNOG00000001738;ENSRNOG00000002278;ENSRNOG00000002292;ENSRNOG00000002478;ENSRNOG00000002520;ENSRNOG00000002572;ENSRNOG00000002946;ENSRNOG00000003228;ENSRNOG00000003232;ENSRNOG00000003260;ENSRNOG00000003302;ENSRNOG00000003977;ENSRNOG00000004294;ENSRNOG00000004342;ENSRNOG00000004377;…
cellular response to sterol	GO:0036315					5	20	0.00395863	ENSRNOG00000000967;ENSRNOG00000006338;ENSRNOG00000009488;ENSRNOG00000020836;ENSRNOG00000032871	4	20	0.0040183	ENSRNOG00000000967;ENSRNOG00000009488;ENSRNOG00000016552;ENSRNOG00000020836
aromatic compound catabolic process	GO:0019439					26	429	0.00396694	ENSRNOG00000002828;ENSRNOG00000003300;ENSRNOG00000006420;ENSRNOG00000006589;ENSRNOG00000008639;ENSRNOG00000012314;ENSRNOG00000014117;ENSRNOG00000015222;ENSRNOG00000016348;ENSRNOG00000017105;ENSRNOG00000017850;ENSRNOG00000018397;ENSRNOG00000018886;ENSRNOG00000019552;ENSRNOG00000020420;ENSRNOG00000023150;ENSRNOG00000029993;ENSRNOG00000031263;ENSRNOG00000045654;ENSRNOG00000050205;ENSRNOG00000050630;…	16	429	0.0132933	ENSRNOG00000002292;ENSRNOG00000004726;ENSRNOG00000005266;ENSRNOG00000009094;ENSRNOG00000009663;ENSRNOG00000014117;ENSRNOG00000018397;ENSRNOG00000019742;ENSRNOG00000020420;ENSRNOG00000023150;ENSRNOG00000029993;ENSRNOG00000045654;ENSRNOG00000050647;ENSRNOG00000056457;ENSRNOG00000058646;ENSRNOG00000060337
negative regulation of nitrogen compound metabolic process	GO:0051172					78	2010	0.0208026	ENSRNOG00000000420;ENSRNOG00000000521;ENSRNOG00000001189;ENSRNOG00000001582;ENSRNOG00000001647;ENSRNOG00000001738;ENSRNOG00000002828;ENSRNOG00000003232;ENSRNOG00000003300;ENSRNOG00000003463;ENSRNOG00000003745;ENSRNOG00000003977;ENSRNOG00000004649;ENSRNOG00000005389;ENSRNOG00000005615;ENSRNOG00000005715;ENSRNOG00000005917;ENSRNOG00000006328;ENSRNOG00000006338;ENSRNOG00000006420;ENSRNOG00000006789;…	51	2010	0.0036654	ENSRNOG00000000521;ENSRNOG00000001442;ENSRNOG00000001738;ENSRNOG00000002292;ENSRNOG00000002946;ENSRNOG00000003232;ENSRNOG00000003260;ENSRNOG00000003302;ENSRNOG00000003977;ENSRNOG00000004294;ENSRNOG00000004726;ENSRNOG00000005615;ENSRNOG00000006663;ENSRNOG00000006789;ENSRNOG00000006990;ENSRNOG00000007029;ENSRNOG00000007229;ENSRNOG00000009284;ENSRNOG00000009446;ENSRNOG00000010558;ENSRNOG00000010643;…
negative regulation of cell death	GO:0060548					45	833	0.000492738	ENSRNOG00000000521;ENSRNOG00000002572;ENSRNOG00000003300;ENSRNOG00000003977;ENSRNOG00000004649;ENSRNOG00000006338;ENSRNOG00000007029;ENSRNOG00000007139;ENSRNOG00000007227;ENSRNOG00000007607;ENSRNOG00000008012;ENSRNOG00000008706;ENSRNOG00000009565;ENSRNOG00000010558;ENSRNOG00000010643;ENSRNOG00000010944;ENSRNOG00000012772;ENSRNOG00000014117;ENSRNOG00000014350;ENSRNOG00000015654;ENSRNOG00000015703;…	33	833	2.91339e-05	ENSRNOG00000000521;ENSRNOG00000000827;ENSRNOG00000001442;ENSRNOG00000002572;ENSRNOG00000002946;ENSRNOG00000003977;ENSRNOG00000004294;ENSRNOG00000007029;ENSRNOG00000007139;ENSRNOG00000007545;ENSRNOG00000009565;ENSRNOG00000010558;ENSRNOG00000010643;ENSRNOG00000010728;ENSRNOG00000010944;ENSRNOG00000013408;ENSRNOG00000014117;ENSRNOG00000015052;ENSRNOG00000016122;ENSRNOG00000018294;ENSRNOG00000019428;…
phosphorylation	GO:0016310					77	2039	0.037508	ENSRNOG00000000420;ENSRNOG00000000521;ENSRNOG00000001142;ENSRNOG00000001189;ENSRNOG00000001517;ENSRNOG00000001738;ENSRNOG00000002693;ENSRNOG00000003232;ENSRNOG00000003714;ENSRNOG00000003745;ENSRNOG00000003924;ENSRNOG00000003977;ENSRNOG00000004649;ENSRNOG00000005389;ENSRNOG00000005615;ENSRNOG00000005668;ENSRNOG00000006338;ENSRNOG00000006589;ENSRNOG00000007029;ENSRNOG00000008047;ENSRNOG00000008209;…	46	2039	0.0431209	ENSRNOG00000000165;ENSRNOG00000000521;ENSRNOG00000001142;ENSRNOG00000001517;ENSRNOG00000001738;ENSRNOG00000002278;ENSRNOG00000002946;ENSRNOG00000003232;ENSRNOG00000003302;ENSRNOG00000003977;ENSRNOG00000004726;ENSRNOG00000005615;ENSRNOG00000007029;ENSRNOG00000009565;ENSRNOG00000010421;ENSRNOG00000010558;ENSRNOG00000010728;ENSRNOG00000013265;ENSRNOG00000013328;ENSRNOG00000013963;ENSRNOG00000014828;…
protein targeting to lysosome involved in chaperone-mediated autophagy	GO:0061740					2	4	0.0490987	ENSRNOG00000009920;ENSRNOG00000034093	2	4	0.0174376	ENSRNOG00000009920;ENSRNOG00000034093
oncostatin-M-mediated signaling pathway	GO:0038165					2	4	0.0490987	ENSRNOG00000011696;ENSRNOG00000013963	2	4	0.0174376	ENSRNOG00000011696;ENSRNOG00000013963
cellular nitrogen compound catabolic process	GO:0044270					25	413	0.00489375	ENSRNOG00000002828;ENSRNOG00000003300;ENSRNOG00000006420;ENSRNOG00000006589;ENSRNOG00000008639;ENSRNOG00000012314;ENSRNOG00000014117;ENSRNOG00000015222;ENSRNOG00000017105;ENSRNOG00000017850;ENSRNOG00000018397;ENSRNOG00000018886;ENSRNOG00000019552;ENSRNOG00000020420;ENSRNOG00000023150;ENSRNOG00000029993;ENSRNOG00000031263;ENSRNOG00000045654;ENSRNOG00000050205;ENSRNOG00000050630;ENSRNOG00000050647;…	17	413	0.00416069	ENSRNOG00000001442;ENSRNOG00000002292;ENSRNOG00000004726;ENSRNOG00000005266;ENSRNOG00000009094;ENSRNOG00000009663;ENSRNOG00000014117;ENSRNOG00000018397;ENSRNOG00000019742;ENSRNOG00000020420;ENSRNOG00000023150;ENSRNOG00000029993;ENSRNOG00000045654;ENSRNOG00000050647;ENSRNOG00000056457;ENSRNOG00000058646;ENSRNOG00000060337
nucleobase-containing compound metabolic process	GO:0006139					179	4747	6.12709e-05	ENSRNOG00000000064;ENSRNOG00000000420;ENSRNOG00000000461;ENSRNOG00000000521;ENSRNOG00000000658;ENSRNOG00000000909;ENSRNOG00000001189;ENSRNOG00000001369;ENSRNOG00000001517;ENSRNOG00000001582;ENSRNOG00000001647;ENSRNOG00000001797;ENSRNOG00000002128;ENSRNOG00000002408;ENSRNOG00000002478;ENSRNOG00000002520;ENSRNOG00000002572;ENSRNOG00000002693;ENSRNOG00000002828;ENSRNOG00000002871;ENSRNOG00000003291;…	93	4747	0.036137	ENSRNOG00000000520;ENSRNOG00000000521;ENSRNOG00000000909;ENSRNOG00000001030;ENSRNOG00000001517;ENSRNOG00000001797;ENSRNOG00000002292;ENSRNOG00000002478;ENSRNOG00000002520;ENSRNOG00000002572;ENSRNOG00000003260;ENSRNOG00000003302;ENSRNOG00000003977;ENSRNOG00000004294;ENSRNOG00000004342;ENSRNOG00000004377;ENSRNOG00000004726;ENSRNOG00000005861;ENSRNOG00000006331;ENSRNOG00000006663;ENSRNOG00000006789;…
carbohydrate homeostasis	GO:0033500					19	224	0.000504314	ENSRNOG00000000967;ENSRNOG00000001420;ENSRNOG00000002609;ENSRNOG00000002693;ENSRNOG00000005389;ENSRNOG00000009284;ENSRNOG00000009488;ENSRNOG00000009565;ENSRNOG00000009884;ENSRNOG00000016723;ENSRNOG00000018289;ENSRNOG00000018903;ENSRNOG00000019996;ENSRNOG00000020990;ENSRNOG00000023150;ENSRNOG00000028616;ENSRNOG00000034116;ENSRNOG00000051171;ENSRNOG00000055079	14	224	0.000281357	ENSRNOG00000000967;ENSRNOG00000002609;ENSRNOG00000009284;ENSRNOG00000009488;ENSRNOG00000009565;ENSRNOG00000015052;ENSRNOG00000016122;ENSRNOG00000019742;ENSRNOG00000023150;ENSRNOG00000028616;ENSRNOG00000034116;ENSRNOG00000048874;ENSRNOG00000051171;ENSRNOG00000055079
ribonucleoside bisphosphate biosynthetic process	GO:0034030					9	40	5.07938e-05	ENSRNOG00000000658;ENSRNOG00000001517;ENSRNOG00000006331;ENSRNOG00000007895;ENSRNOG00000009565;ENSRNOG00000009994;ENSRNOG00000016924;ENSRNOG00000018755;ENSRNOG00000048949	7	40	8.83405e-05	ENSRNOG00000001517;ENSRNOG00000006331;ENSRNOG00000009565;ENSRNOG00000009994;ENSRNOG00000016924;ENSRNOG00000018755;ENSRNOG00000048949
chemical homeostasis	GO:0048878					43	991	0.0322315	ENSRNOG00000000967;ENSRNOG00000001285;ENSRNOG00000001420;ENSRNOG00000001926;ENSRNOG00000002609;ENSRNOG00000002693;ENSRNOG00000003232;ENSRNOG00000003679;ENSRNOG00000004563;ENSRNOG00000004626;ENSRNOG00000004662;ENSRNOG00000005389;ENSRNOG00000005542;ENSRNOG00000006338;ENSRNOG00000006789;ENSRNOG00000007139;ENSRNOG00000008012;ENSRNOG00000009284;ENSRNOG00000009488;ENSRNOG00000009565;ENSRNOG00000009884;…	27	991	0.029261	ENSRNOG00000000967;ENSRNOG00000001926;ENSRNOG00000002609;ENSRNOG00000003232;ENSRNOG00000006789;ENSRNOG00000007139;ENSRNOG00000007545;ENSRNOG00000009284;ENSRNOG00000009488;ENSRNOG00000009565;ENSRNOG00000013552;ENSRNOG00000014117;ENSRNOG00000015052;ENSRNOG00000016122;ENSRNOG00000018109;ENSRNOG00000019742;ENSRNOG00000022268;ENSRNOG00000022296;ENSRNOG00000022657;ENSRNOG00000023150;ENSRNOG00000027434;…
'de novo' posttranslational protein folding	GO:0051084					8	31	6.12709e-05	ENSRNOG00000000902;ENSRNOG00000009920;ENSRNOG00000013011;ENSRNOG00000018294;ENSRNOG00000021824;ENSRNOG00000034093;ENSRNOG00000045654;ENSRNOG00000050647	7	31	1.95882e-05	ENSRNOG00000000902;ENSRNOG00000009920;ENSRNOG00000018294;ENSRNOG00000021824;ENSRNOG00000034093;ENSRNOG00000045654;ENSRNOG00000050647
regulation of transcription from RNA polymerase II promoter in response to stress	GO:0043618					9	43	8.26159e-05	ENSRNOG00000001582;ENSRNOG00000003745;ENSRNOG00000006789;ENSRNOG00000014117;ENSRNOG00000020298;ENSRNOG00000021824;ENSRNOG00000026293;ENSRNOG00000045654;ENSRNOG00000050647	7	43	0.000126024	ENSRNOG00000006789;ENSRNOG00000014117;ENSRNOG00000019422;ENSRNOG00000020298;ENSRNOG00000021824;ENSRNOG00000045654;ENSRNOG00000050647
cellular response to fructose stimulus	GO:0071332					2	3	0.0293177	ENSRNOG00000017693;ENSRNOG00000028616	2	3	0.00999092	ENSRNOG00000017693;ENSRNOG00000028616
negative regulation of small molecule metabolic process	GO:0062014					7	72	0.0442953	ENSRNOG00000000658;ENSRNOG00000001189;ENSRNOG00000002478;ENSRNOG00000009488;ENSRNOG00000010558;ENSRNOG00000020578;ENSRNOG00000047503	6	72	0.0112449	ENSRNOG00000002478;ENSRNOG00000003302;ENSRNOG00000009488;ENSRNOG00000010558;ENSRNOG00000019742;ENSRNOG00000020578
cellular response to steroid hormone stimulus	GO:0071383					15	227	0.0247673	ENSRNOG00000005389;ENSRNOG00000007029;ENSRNOG00000007229;ENSRNOG00000007607;ENSRNOG00000008012;ENSRNOG00000009284;ENSRNOG00000010643;ENSRNOG00000014448;ENSRNOG00000017120;ENSRNOG00000018237;ENSRNOG00000018289;ENSRNOG00000020836;ENSRNOG00000022054;ENSRNOG00000028616;ENSRNOG00000058646	14	227	0.000316619	ENSRNOG00000003260;ENSRNOG00000007029;ENSRNOG00000007229;ENSRNOG00000009284;ENSRNOG00000009446;ENSRNOG00000010643;ENSRNOG00000014448;ENSRNOG00000015052;ENSRNOG00000017120;ENSRNOG00000020836;ENSRNOG00000022054;ENSRNOG00000028616;ENSRNOG00000046727;ENSRNOG00000058646
phosphate-containing compound metabolic process	GO:0006796					117	2799	7.82018e-05	ENSRNOG00000000064;ENSRNOG00000000420;ENSRNOG00000000521;ENSRNOG00000000658;ENSRNOG00000001142;ENSRNOG00000001189;ENSRNOG00000001369;ENSRNOG00000001517;ENSRNOG00000001738;ENSRNOG00000001797;ENSRNOG00000002128;ENSRNOG00000002693;ENSRNOG00000003232;ENSRNOG00000003714;ENSRNOG00000003745;ENSRNOG00000003924;ENSRNOG00000003977;ENSRNOG00000004377;ENSRNOG00000004649;ENSRNOG00000005389;ENSRNOG00000005615;…	72	2799	0.000124895	ENSRNOG00000000165;ENSRNOG00000000521;ENSRNOG00000001142;ENSRNOG00000001517;ENSRNOG00000001738;ENSRNOG00000001797;ENSRNOG00000002278;ENSRNOG00000002946;ENSRNOG00000003232;ENSRNOG00000003302;ENSRNOG00000003977;ENSRNOG00000004377;ENSRNOG00000004726;ENSRNOG00000005615;ENSRNOG00000005861;ENSRNOG00000006331;ENSRNOG00000007029;ENSRNOG00000009094;ENSRNOG00000009565;ENSRNOG00000009715;ENSRNOG00000009994;…
response to wounding	GO:0009611					28	447	0.0015136	ENSRNOG00000000053;ENSRNOG00000000521;ENSRNOG00000003430;ENSRNOG00000003546;ENSRNOG00000004575;ENSRNOG00000006589;ENSRNOG00000009884;ENSRNOG00000011857;ENSRNOG00000012826;ENSRNOG00000013133;ENSRNOG00000013265;ENSRNOG00000014117;ENSRNOG00000014288;ENSRNOG00000014350;ENSRNOG00000016119;ENSRNOG00000017120;ENSRNOG00000017463;ENSRNOG00000020578;ENSRNOG00000020723;ENSRNOG00000026293;ENSRNOG00000031789;…	15	447	0.0375698	ENSRNOG00000000053;ENSRNOG00000000521;ENSRNOG00000002278;ENSRNOG00000011857;ENSRNOG00000012826;ENSRNOG00000013133;ENSRNOG00000013265;ENSRNOG00000014117;ENSRNOG00000016122;ENSRNOG00000017120;ENSRNOG00000020578;ENSRNOG00000031789;ENSRNOG00000049075;ENSRNOG00000058646;ENSRNOG00000058780
neutral lipid biosynthetic process	GO:0046460					5	28	0.0152449	ENSRNOG00000001189;ENSRNOG00000003463;ENSRNOG00000004377;ENSRNOG00000022268;ENSRNOG00000028616	5	28	0.00136356	ENSRNOG00000004377;ENSRNOG00000012404;ENSRNOG00000022268;ENSRNOG00000027434;ENSRNOG00000028616
positive regulation of nitrogen compound metabolic process	GO:0051173					99	2686	0.0232178	ENSRNOG00000000053;ENSRNOG00000000420;ENSRNOG00000000521;ENSRNOG00000001420;ENSRNOG00000001582;ENSRNOG00000001647;ENSRNOG00000001738;ENSRNOG00000002116;ENSRNOG00000002478;ENSRNOG00000002520;ENSRNOG00000002572;ENSRNOG00000002828;ENSRNOG00000003300;ENSRNOG00000003463;ENSRNOG00000003679;ENSRNOG00000003745;ENSRNOG00000003975;ENSRNOG00000004377;ENSRNOG00000004575;ENSRNOG00000004649;ENSRNOG00000005389;…	66	2686	0.00111475	ENSRNOG00000000053;ENSRNOG00000000521;ENSRNOG00000001030;ENSRNOG00000001738;ENSRNOG00000002278;ENSRNOG00000002292;ENSRNOG00000002478;ENSRNOG00000002520;ENSRNOG00000002572;ENSRNOG00000003260;ENSRNOG00000003302;ENSRNOG00000004294;ENSRNOG00000004377;ENSRNOG00000004726;ENSRNOG00000005615;ENSRNOG00000006789;ENSRNOG00000007040;ENSRNOG00000009284;ENSRNOG00000009446;ENSRNOG00000009663;ENSRNOG00000010728;…
regulation of cell cycle	GO:0051726					38	813	0.0191373	ENSRNOG00000000521;ENSRNOG00000001189;ENSRNOG00000001607;ENSRNOG00000001738;ENSRNOG00000003232;ENSRNOG00000003300;ENSRNOG00000003977;ENSRNOG00000004575;ENSRNOG00000004649;ENSRNOG00000005513;ENSRNOG00000005615;ENSRNOG00000006338;ENSRNOG00000006789;ENSRNOG00000007607;ENSRNOG00000007964;ENSRNOG00000008706;ENSRNOG00000009284;ENSRNOG00000010643;ENSRNOG00000013090;ENSRNOG00000014448;ENSRNOG00000015692;…	26	813	0.0056216	ENSRNOG00000000521;ENSRNOG00000001738;ENSRNOG00000003232;ENSRNOG00000003302;ENSRNOG00000003334;ENSRNOG00000003977;ENSRNOG00000004294;ENSRNOG00000005615;ENSRNOG00000006663;ENSRNOG00000006789;ENSRNOG00000009284;ENSRNOG00000009663;ENSRNOG00000010643;ENSRNOG00000014448;ENSRNOG00000016099;ENSRNOG00000019742;ENSRNOG00000019834;ENSRNOG00000020060;ENSRNOG00000026643;ENSRNOG00000029698;ENSRNOG00000042838;…
positive regulation of aggrephagy	GO:1905337					2	3	0.0293177	ENSRNOG00000020298;ENSRNOG00000022392	2	3	0.00999092	ENSRNOG00000020298;ENSRNOG00000022392
cellular response to organonitrogen compound	GO:0071417					29	506	0.00432692	ENSRNOG00000001420;ENSRNOG00000002116;ENSRNOG00000002128;ENSRNOG00000003463;ENSRNOG00000004377;ENSRNOG00000004649;ENSRNOG00000005389;ENSRNOG00000005513;ENSRNOG00000007235;ENSRNOG00000007607;ENSRNOG00000008012;ENSRNOG00000009565;ENSRNOG00000014597;ENSRNOG00000015654;ENSRNOG00000017786;ENSRNOG00000018237;ENSRNOG00000018294;ENSRNOG00000018903;ENSRNOG00000020185;ENSRNOG00000020420;ENSRNOG00000020578;…	20	506	0.00231929	ENSRNOG00000001442;ENSRNOG00000002292;ENSRNOG00000002946;ENSRNOG00000004377;ENSRNOG00000009565;ENSRNOG00000009663;ENSRNOG00000012123;ENSRNOG00000015052;ENSRNOG00000018294;ENSRNOG00000019742;ENSRNOG00000020185;ENSRNOG00000020420;ENSRNOG00000020578;ENSRNOG00000020640;ENSRNOG00000028616;ENSRNOG00000031789;ENSRNOG00000055391;ENSRNOG00000056457;ENSRNOG00000058646;ENSRNOG00000058780
cellular response to topologically incorrect protein	GO:0035967					14	86	7.86142e-06	ENSRNOG00000003745;ENSRNOG00000004006;ENSRNOG00000006789;ENSRNOG00000009920;ENSRNOG00000012826;ENSRNOG00000018294;ENSRNOG00000018796;ENSRNOG00000018903;ENSRNOG00000020298;ENSRNOG00000020990;ENSRNOG00000022392;ENSRNOG00000034093;ENSRNOG00000045654;ENSRNOG00000050647	9	86	0.000204155	ENSRNOG00000006789;ENSRNOG00000009920;ENSRNOG00000012826;ENSRNOG00000018294;ENSRNOG00000020298;ENSRNOG00000022392;ENSRNOG00000034093;ENSRNOG00000045654;ENSRNOG00000050647
intrinsic apoptotic signaling pathway	GO:0097193					17	229	0.00487727	ENSRNOG00000000521;ENSRNOG00000001420;ENSRNOG00000001517;ENSRNOG00000003232;ENSRNOG00000006789;ENSRNOG00000009068;ENSRNOG00000010558;ENSRNOG00000010944;ENSRNOG00000011542;ENSRNOG00000014117;ENSRNOG00000018289;ENSRNOG00000018796;ENSRNOG00000018903;ENSRNOG00000023271;ENSRNOG00000023546;ENSRNOG00000027990;ENSRNOG00000058920	10	229	0.0303785	ENSRNOG00000000521;ENSRNOG00000001517;ENSRNOG00000003232;ENSRNOG00000003302;ENSRNOG00000006789;ENSRNOG00000010558;ENSRNOG00000010944;ENSRNOG00000014117;ENSRNOG00000023271;ENSRNOG00000023546
response to mechanical stimulus	GO:0009612					16	215	0.00673967	ENSRNOG00000003300;ENSRNOG00000004649;ENSRNOG00000005615;ENSRNOG00000006305;ENSRNOG00000006589;ENSRNOG00000008015;ENSRNOG00000011857;ENSRNOG00000013265;ENSRNOG00000017786;ENSRNOG00000020298;ENSRNOG00000023150;ENSRNOG00000026293;ENSRNOG00000045654;ENSRNOG00000050647;ENSRNOG00000053452;ENSRNOG00000056076	10	215	0.0216916	ENSRNOG00000005615;ENSRNOG00000006305;ENSRNOG00000011857;ENSRNOG00000013265;ENSRNOG00000016957;ENSRNOG00000020298;ENSRNOG00000023150;ENSRNOG00000045654;ENSRNOG00000050647;ENSRNOG00000053452
pyruvate metabolic process	GO:0006090					13	121	0.000902906	ENSRNOG00000001517;ENSRNOG00000002991;ENSRNOG00000006589;ENSRNOG00000007895;ENSRNOG00000009565;ENSRNOG00000009994;ENSRNOG00000018886;ENSRNOG00000020420;ENSRNOG00000023150;ENSRNOG00000028616;ENSRNOG00000050630;ENSRNOG00000056076;ENSRNOG00000056457	8	121	0.00874215	ENSRNOG00000001517;ENSRNOG00000009565;ENSRNOG00000009994;ENSRNOG00000019742;ENSRNOG00000020420;ENSRNOG00000023150;ENSRNOG00000028616;ENSRNOG00000056457
chaperone-mediated protein transport involved in chaperone-mediated autophagy	GO:0061741					3	6	0.00746131	ENSRNOG00000009920;ENSRNOG00000034093;ENSRNOG00000059714	4	6	3.73188e-05	ENSRNOG00000009920;ENSRNOG00000019834;ENSRNOG00000034093;ENSRNOG00000059714
negative regulation of apoptotic process	GO:0043066					39	732	0.00201153	ENSRNOG00000000521;ENSRNOG00000003300;ENSRNOG00000003977;ENSRNOG00000004649;ENSRNOG00000006338;ENSRNOG00000007029;ENSRNOG00000007227;ENSRNOG00000007607;ENSRNOG00000008706;ENSRNOG00000009565;ENSRNOG00000010558;ENSRNOG00000010944;ENSRNOG00000012772;ENSRNOG00000014117;ENSRNOG00000014350;ENSRNOG00000015703;ENSRNOG00000017866;ENSRNOG00000018237;ENSRNOG00000018289;ENSRNOG00000018294;ENSRNOG00000018484;…	29	732	0.000106973	ENSRNOG00000000521;ENSRNOG00000000827;ENSRNOG00000001442;ENSRNOG00000002946;ENSRNOG00000003977;ENSRNOG00000004294;ENSRNOG00000007029;ENSRNOG00000007545;ENSRNOG00000009565;ENSRNOG00000010558;ENSRNOG00000010728;ENSRNOG00000010944;ENSRNOG00000014117;ENSRNOG00000015052;ENSRNOG00000016122;ENSRNOG00000018294;ENSRNOG00000019428;ENSRNOG00000019638;ENSRNOG00000019742;ENSRNOG00000019834;ENSRNOG00000020060;…
reactive oxygen species metabolic process	GO:0072593					19	227	0.000597965	ENSRNOG00000000053;ENSRNOG00000000521;ENSRNOG00000004649;ENSRNOG00000005615;ENSRNOG00000007235;ENSRNOG00000009565;ENSRNOG00000011016;ENSRNOG00000012290;ENSRNOG00000012772;ENSRNOG00000013265;ENSRNOG00000014350;ENSRNOG00000017866;ENSRNOG00000018237;ENSRNOG00000018289;ENSRNOG00000046449;ENSRNOG00000047816;ENSRNOG00000055079;ENSRNOG00000056728;ENSRNOG00000059714	13	227	0.00118797	ENSRNOG00000000053;ENSRNOG00000000521;ENSRNOG00000001442;ENSRNOG00000002802;ENSRNOG00000005615;ENSRNOG00000009565;ENSRNOG00000011016;ENSRNOG00000013265;ENSRNOG00000019742;ENSRNOG00000047816;ENSRNOG00000055079;ENSRNOG00000056728;ENSRNOG00000059714
response to hypoxia	GO:0001666					22	301	0.00104961	ENSRNOG00000000053;ENSRNOG00000001420;ENSRNOG00000001517;ENSRNOG00000001582;ENSRNOG00000006589;ENSRNOG00000008012;ENSRNOG00000008553;ENSRNOG00000010944;ENSRNOG00000013265;ENSRNOG00000014117;ENSRNOG00000015206;ENSRNOG00000016166;ENSRNOG00000018484;ENSRNOG00000019428;ENSRNOG00000019915;ENSRNOG00000020420;ENSRNOG00000020723;ENSRNOG00000023433;ENSRNOG00000028616;ENSRNOG00000029971;ENSRNOG00000056076;…	14	301	0.00429125	ENSRNOG00000000053;ENSRNOG00000001517;ENSRNOG00000007545;ENSRNOG00000007763;ENSRNOG00000010944;ENSRNOG00000013265;ENSRNOG00000014117;ENSRNOG00000016166;ENSRNOG00000019422;ENSRNOG00000019428;ENSRNOG00000019638;ENSRNOG00000020420;ENSRNOG00000028616;ENSRNOG00000058646
response to corticosteroid	GO:0031960					15	192	0.0062361	ENSRNOG00000000521;ENSRNOG00000001926;ENSRNOG00000003977;ENSRNOG00000006589;ENSRNOG00000008012;ENSRNOG00000008015;ENSRNOG00000013954;ENSRNOG00000015206;ENSRNOG00000015654;ENSRNOG00000016348;ENSRNOG00000018237;ENSRNOG00000028616;ENSRNOG00000030538;ENSRNOG00000056076;ENSRNOG00000058646	11	192	0.00364321	ENSRNOG00000000165;ENSRNOG00000000521;ENSRNOG00000001926;ENSRNOG00000003977;ENSRNOG00000013954;ENSRNOG00000015052;ENSRNOG00000016957;ENSRNOG00000028616;ENSRNOG00000030538;ENSRNOG00000046727;ENSRNOG00000058646
positive regulation of T cell mediated cytotoxicity	GO:0001916					5	29	0.01748	ENSRNOG00000042905;ENSRNOG00000045654;ENSRNOG00000045924;ENSRNOG00000050210;ENSRNOG00000050647	4	29	0.0127918	ENSRNOG00000038999;ENSRNOG00000045654;ENSRNOG00000045924;ENSRNOG00000050647
cellular response to oxygen levels	GO:0071453					13	150	0.00575957	ENSRNOG00000001517;ENSRNOG00000001582;ENSRNOG00000006589;ENSRNOG00000010944;ENSRNOG00000014117;ENSRNOG00000018484;ENSRNOG00000019428;ENSRNOG00000020723;ENSRNOG00000023433;ENSRNOG00000028616;ENSRNOG00000033169;ENSRNOG00000056076;ENSRNOG00000058646	8	150	0.0255186	ENSRNOG00000001517;ENSRNOG00000010944;ENSRNOG00000014117;ENSRNOG00000019422;ENSRNOG00000019428;ENSRNOG00000019638;ENSRNOG00000028616;ENSRNOG00000058646
chaperone cofactor-dependent protein refolding	GO:0051085					8	26	1.81945e-05	ENSRNOG00000000902;ENSRNOG00000009920;ENSRNOG00000013011;ENSRNOG00000018294;ENSRNOG00000021824;ENSRNOG00000034093;ENSRNOG00000045654;ENSRNOG00000050647	7	26	5.91397e-06	ENSRNOG00000000902;ENSRNOG00000009920;ENSRNOG00000018294;ENSRNOG00000021824;ENSRNOG00000034093;ENSRNOG00000045654;ENSRNOG00000050647
negative regulation of gene expression	GO:0010629					59	1409	0.0159839	ENSRNOG00000000420;ENSRNOG00000000521;ENSRNOG00000000658;ENSRNOG00000001189;ENSRNOG00000001582;ENSRNOG00000001647;ENSRNOG00000001738;ENSRNOG00000002693;ENSRNOG00000002828;ENSRNOG00000003300;ENSRNOG00000003463;ENSRNOG00000003745;ENSRNOG00000005389;ENSRNOG00000005715;ENSRNOG00000005917;ENSRNOG00000006328;ENSRNOG00000006420;ENSRNOG00000006789;ENSRNOG00000006990;ENSRNOG00000007229;ENSRNOG00000007964;…	36	1409	0.0203327	ENSRNOG00000000521;ENSRNOG00000001738;ENSRNOG00000002292;ENSRNOG00000003260;ENSRNOG00000003302;ENSRNOG00000004294;ENSRNOG00000004726;ENSRNOG00000006663;ENSRNOG00000006789;ENSRNOG00000006990;ENSRNOG00000007229;ENSRNOG00000009284;ENSRNOG00000009446;ENSRNOG00000009663;ENSRNOG00000010643;ENSRNOG00000011668;ENSRNOG00000012428;ENSRNOG00000013907;ENSRNOG00000014448;ENSRNOG00000016099;ENSRNOG00000019422;…
leukemia inhibitory factor signaling pathway	GO:0048861					2	4	0.0490987	ENSRNOG00000011696;ENSRNOG00000013963	2	4	0.0174376	ENSRNOG00000011696;ENSRNOG00000013963
release of cytochrome c from mitochondria	GO:0001836					7	45	0.00462836	ENSRNOG00000001420;ENSRNOG00000010558;ENSRNOG00000011542;ENSRNOG00000019428;ENSRNOG00000023271;ENSRNOG00000026293;ENSRNOG00000058920	4	45	0.0454107	ENSRNOG00000010558;ENSRNOG00000019428;ENSRNOG00000019638;ENSRNOG00000023271
cellular response to endogenous stimulus	GO:0071495					51	1184	0.0188221	ENSRNOG00000000967;ENSRNOG00000001420;ENSRNOG00000001926;ENSRNOG00000002116;ENSRNOG00000002128;ENSRNOG00000002828;ENSRNOG00000003463;ENSRNOG00000003977;ENSRNOG00000004377;ENSRNOG00000004649;ENSRNOG00000005389;ENSRNOG00000005513;ENSRNOG00000005542;ENSRNOG00000007029;ENSRNOG00000007229;ENSRNOG00000007235;ENSRNOG00000007607;ENSRNOG00000008012;ENSRNOG00000008015;ENSRNOG00000009284;ENSRNOG00000009565;…	41	1184	3.57818e-05	ENSRNOG00000000967;ENSRNOG00000001442;ENSRNOG00000001926;ENSRNOG00000002292;ENSRNOG00000002946;ENSRNOG00000003260;ENSRNOG00000003302;ENSRNOG00000003977;ENSRNOG00000004377;ENSRNOG00000005861;ENSRNOG00000007029;ENSRNOG00000007229;ENSRNOG00000009284;ENSRNOG00000009446;ENSRNOG00000009565;ENSRNOG00000009663;ENSRNOG00000010643;ENSRNOG00000012123;ENSRNOG00000013265;ENSRNOG00000014448;ENSRNOG00000015052;…
response to starvation	GO:0042594					14	169	0.00546906	ENSRNOG00000000521;ENSRNOG00000000967;ENSRNOG00000001189;ENSRNOG00000003463;ENSRNOG00000003745;ENSRNOG00000006305;ENSRNOG00000006789;ENSRNOG00000009565;ENSRNOG00000018294;ENSRNOG00000019428;ENSRNOG00000026293;ENSRNOG00000028616;ENSRNOG00000033169;ENSRNOG00000046763	10	169	0.00494013	ENSRNOG00000000165;ENSRNOG00000000521;ENSRNOG00000000967;ENSRNOG00000006305;ENSRNOG00000006789;ENSRNOG00000009565;ENSRNOG00000018294;ENSRNOG00000019428;ENSRNOG00000028616;ENSRNOG00000053362
acetyl-CoA biosynthetic process from pyruvate	GO:0006086					4	12	0.00491973	ENSRNOG00000001517;ENSRNOG00000007895;ENSRNOG00000009565;ENSRNOG00000009994	3	12	0.010052	ENSRNOG00000001517;ENSRNOG00000009565;ENSRNOG00000009994
response to arsenic-containing substance	GO:0046685					6	32	0.00456321	ENSRNOG00000000521;ENSRNOG00000010558;ENSRNOG00000014117;ENSRNOG00000015206;ENSRNOG00000020723;ENSRNOG00000032917	5	32	0.00240575	ENSRNOG00000000521;ENSRNOG00000010558;ENSRNOG00000014117;ENSRNOG00000032917;ENSRNOG00000046727
response to glucose	GO:0009749					16	187	0.00177703	ENSRNOG00000000967;ENSRNOG00000001420;ENSRNOG00000002693;ENSRNOG00000003463;ENSRNOG00000005389;ENSRNOG00000007229;ENSRNOG00000008047;ENSRNOG00000009488;ENSRNOG00000009884;ENSRNOG00000013265;ENSRNOG00000016723;ENSRNOG00000020420;ENSRNOG00000020723;ENSRNOG00000020990;ENSRNOG00000028616;ENSRNOG00000055079	11	187	0.00298411	ENSRNOG00000000967;ENSRNOG00000007229;ENSRNOG00000009488;ENSRNOG00000013265;ENSRNOG00000015052;ENSRNOG00000016122;ENSRNOG00000019422;ENSRNOG00000020420;ENSRNOG00000028616;ENSRNOG00000048874;ENSRNOG00000055079
sulfur compound biosynthetic process	GO:0044272					10	78	0.0015136	ENSRNOG00000000658;ENSRNOG00000001517;ENSRNOG00000006331;ENSRNOG00000007895;ENSRNOG00000008553;ENSRNOG00000009565;ENSRNOG00000009994;ENSRNOG00000016924;ENSRNOG00000018755;ENSRNOG00000048949	7	78	0.0036654	ENSRNOG00000001517;ENSRNOG00000006331;ENSRNOG00000009565;ENSRNOG00000009994;ENSRNOG00000016924;ENSRNOG00000018755;ENSRNOG00000048949
'de novo' protein folding	GO:0006458					8	32	7.46683e-05	ENSRNOG00000000902;ENSRNOG00000009920;ENSRNOG00000013011;ENSRNOG00000018294;ENSRNOG00000021824;ENSRNOG00000034093;ENSRNOG00000045654;ENSRNOG00000050647	7	32	2.38304e-05	ENSRNOG00000000902;ENSRNOG00000009920;ENSRNOG00000018294;ENSRNOG00000021824;ENSRNOG00000034093;ENSRNOG00000045654;ENSRNOG00000050647
response to topologically incorrect protein	GO:0035966					15	104	1.22409e-05	ENSRNOG00000003745;ENSRNOG00000004006;ENSRNOG00000006789;ENSRNOG00000009920;ENSRNOG00000012826;ENSRNOG00000014387;ENSRNOG00000018294;ENSRNOG00000018796;ENSRNOG00000018903;ENSRNOG00000020298;ENSRNOG00000020990;ENSRNOG00000022392;ENSRNOG00000034093;ENSRNOG00000045654;ENSRNOG00000050647	10	104	0.000144721	ENSRNOG00000006789;ENSRNOG00000009920;ENSRNOG00000012826;ENSRNOG00000018294;ENSRNOG00000019834;ENSRNOG00000020298;ENSRNOG00000022392;ENSRNOG00000034093;ENSRNOG00000045654;ENSRNOG00000050647
cellular carbohydrate metabolic process	GO:0044262					15	241	0.0377257	ENSRNOG00000000658;ENSRNOG00000001189;ENSRNOG00000001517;ENSRNOG00000008047;ENSRNOG00000009565;ENSRNOG00000013911;ENSRNOG00000013963;ENSRNOG00000014597;ENSRNOG00000018494;ENSRNOG00000020704;ENSRNOG00000020723;ENSRNOG00000028616;ENSRNOG00000034116;ENSRNOG00000051171;ENSRNOG00000057626	12	241	0.00602049	ENSRNOG00000000165;ENSRNOG00000001517;ENSRNOG00000005861;ENSRNOG00000009565;ENSRNOG00000013963;ENSRNOG00000018494;ENSRNOG00000019742;ENSRNOG00000020704;ENSRNOG00000028616;ENSRNOG00000034116;ENSRNOG00000048874;ENSRNOG00000051171
response to heat	GO:0009408					18	112	2.89569e-07	ENSRNOG00000000521;ENSRNOG00000001285;ENSRNOG00000004575;ENSRNOG00000006589;ENSRNOG00000007029;ENSRNOG00000007964;ENSRNOG00000009920;ENSRNOG00000012106;ENSRNOG00000014117;ENSRNOG00000018294;ENSRNOG00000020298;ENSRNOG00000020420;ENSRNOG00000026643;ENSRNOG00000034093;ENSRNOG00000045654;ENSRNOG00000050647;ENSRNOG00000056076;ENSRNOG00000059714	14	112	1.86014e-07	ENSRNOG00000000521;ENSRNOG00000007029;ENSRNOG00000009920;ENSRNOG00000012106;ENSRNOG00000014117;ENSRNOG00000018294;ENSRNOG00000020298;ENSRNOG00000020420;ENSRNOG00000026643;ENSRNOG00000034093;ENSRNOG00000045654;ENSRNOG00000046727;ENSRNOG00000050647;ENSRNOG00000059714
response to steroid hormone	GO:0048545					30	382	1.81945e-05	ENSRNOG00000000521;ENSRNOG00000001926;ENSRNOG00000003463;ENSRNOG00000003977;ENSRNOG00000005389;ENSRNOG00000006589;ENSRNOG00000007029;ENSRNOG00000007229;ENSRNOG00000007607;ENSRNOG00000008012;ENSRNOG00000008015;ENSRNOG00000009284;ENSRNOG00000010643;ENSRNOG00000013265;ENSRNOG00000013954;ENSRNOG00000014448;ENSRNOG00000015206;ENSRNOG00000015654;ENSRNOG00000016348;ENSRNOG00000017120;ENSRNOG00000017786;…	23	382	1.87016e-06	ENSRNOG00000000165;ENSRNOG00000000521;ENSRNOG00000001926;ENSRNOG00000003260;ENSRNOG00000003977;ENSRNOG00000007029;ENSRNOG00000007229;ENSRNOG00000009284;ENSRNOG00000009446;ENSRNOG00000010643;ENSRNOG00000013265;ENSRNOG00000013954;ENSRNOG00000014448;ENSRNOG00000015052;ENSRNOG00000016957;ENSRNOG00000017120;ENSRNOG00000020836;ENSRNOG00000022054;ENSRNOG00000023150;ENSRNOG00000028616;ENSRNOG00000030538;…
cellular glucose homeostasis	GO:0001678					11	137	0.0226287	ENSRNOG00000000967;ENSRNOG00000001420;ENSRNOG00000002693;ENSRNOG00000005389;ENSRNOG00000009488;ENSRNOG00000009884;ENSRNOG00000016723;ENSRNOG00000018903;ENSRNOG00000020990;ENSRNOG00000028616;ENSRNOG00000055079	7	137	0.0477727	ENSRNOG00000000967;ENSRNOG00000009488;ENSRNOG00000015052;ENSRNOG00000016122;ENSRNOG00000028616;ENSRNOG00000048874;ENSRNOG00000055079
response to endogenous stimulus	GO:0009719					70	1488	0.0002871	ENSRNOG00000000053;ENSRNOG00000000521;ENSRNOG00000000967;ENSRNOG00000001420;ENSRNOG00000001926;ENSRNOG00000002116;ENSRNOG00000002128;ENSRNOG00000002478;ENSRNOG00000002572;ENSRNOG00000002693;ENSRNOG00000002828;ENSRNOG00000003300;ENSRNOG00000003463;ENSRNOG00000003977;ENSRNOG00000004377;ENSRNOG00000004649;ENSRNOG00000005389;ENSRNOG00000005513;ENSRNOG00000005542;ENSRNOG00000006338;ENSRNOG00000006589;…	51	1488	2.42679e-06	ENSRNOG00000000053;ENSRNOG00000000165;ENSRNOG00000000521;ENSRNOG00000000967;ENSRNOG00000001442;ENSRNOG00000001926;ENSRNOG00000002292;ENSRNOG00000002478;ENSRNOG00000002572;ENSRNOG00000002946;ENSRNOG00000003260;ENSRNOG00000003302;ENSRNOG00000003977;ENSRNOG00000004294;ENSRNOG00000004377;ENSRNOG00000005861;ENSRNOG00000007029;ENSRNOG00000007229;ENSRNOG00000009284;ENSRNOG00000009446;ENSRNOG00000009565;…
response to peptide	GO:1901652					32	456	6.39764e-05	ENSRNOG00000001420;ENSRNOG00000002128;ENSRNOG00000002478;ENSRNOG00000002572;ENSRNOG00000003300;ENSRNOG00000003463;ENSRNOG00000004377;ENSRNOG00000004649;ENSRNOG00000005389;ENSRNOG00000005513;ENSRNOG00000006338;ENSRNOG00000006589;ENSRNOG00000007607;ENSRNOG00000008012;ENSRNOG00000008047;ENSRNOG00000009565;ENSRNOG00000014597;ENSRNOG00000015654;ENSRNOG00000016660;ENSRNOG00000018237;ENSRNOG00000018903;…	23	456	3.03005e-05	ENSRNOG00000000165;ENSRNOG00000001442;ENSRNOG00000002478;ENSRNOG00000002572;ENSRNOG00000002946;ENSRNOG00000004377;ENSRNOG00000009565;ENSRNOG00000009663;ENSRNOG00000015052;ENSRNOG00000019422;ENSRNOG00000019742;ENSRNOG00000020185;ENSRNOG00000020420;ENSRNOG00000020480;ENSRNOG00000020578;ENSRNOG00000020640;ENSRNOG00000028616;ENSRNOG00000030538;ENSRNOG00000031789;ENSRNOG00000046727;ENSRNOG00000055391;…
heterocycle biosynthetic process	GO:0018130					122	3412	0.0196607	ENSRNOG00000000064;ENSRNOG00000000420;ENSRNOG00000000461;ENSRNOG00000000521;ENSRNOG00000000658;ENSRNOG00000000909;ENSRNOG00000001189;ENSRNOG00000001369;ENSRNOG00000001517;ENSRNOG00000001582;ENSRNOG00000001647;ENSRNOG00000001797;ENSRNOG00000002128;ENSRNOG00000002478;ENSRNOG00000002520;ENSRNOG00000002693;ENSRNOG00000002828;ENSRNOG00000003291;ENSRNOG00000003300;ENSRNOG00000003463;ENSRNOG00000003679;…	70	3412	0.0436887	ENSRNOG00000000521;ENSRNOG00000000909;ENSRNOG00000001030;ENSRNOG00000001517;ENSRNOG00000001797;ENSRNOG00000002292;ENSRNOG00000002478;ENSRNOG00000002520;ENSRNOG00000003260;ENSRNOG00000003302;ENSRNOG00000003977;ENSRNOG00000004294;ENSRNOG00000004342;ENSRNOG00000004377;ENSRNOG00000006331;ENSRNOG00000006663;ENSRNOG00000006789;ENSRNOG00000007229;ENSRNOG00000008927;ENSRNOG00000009094;ENSRNOG00000009284;…
response to reactive oxygen species	GO:0000302					16	208	0.00489375	ENSRNOG00000000053;ENSRNOG00000003977;ENSRNOG00000005917;ENSRNOG00000006589;ENSRNOG00000008015;ENSRNOG00000010558;ENSRNOG00000012772;ENSRNOG00000014117;ENSRNOG00000018237;ENSRNOG00000018289;ENSRNOG00000018484;ENSRNOG00000026293;ENSRNOG00000029971;ENSRNOG00000030715;ENSRNOG00000047816;ENSRNOG00000056076	9	208	0.0452029	ENSRNOG00000000053;ENSRNOG00000002292;ENSRNOG00000003977;ENSRNOG00000009663;ENSRNOG00000010558;ENSRNOG00000014117;ENSRNOG00000015052;ENSRNOG00000029042;ENSRNOG00000047816
regulation of catabolic process	GO:0009894					40	712	0.000597965	ENSRNOG00000000658;ENSRNOG00000001738;ENSRNOG00000002828;ENSRNOG00000003300;ENSRNOG00000003463;ENSRNOG00000004649;ENSRNOG00000005389;ENSRNOG00000006328;ENSRNOG00000006420;ENSRNOG00000006589;ENSRNOG00000007964;ENSRNOG00000008639;ENSRNOG00000012314;ENSRNOG00000014117;ENSRNOG00000014448;ENSRNOG00000014597;ENSRNOG00000015206;ENSRNOG00000015222;ENSRNOG00000017744;ENSRNOG00000018289;ENSRNOG00000018484;…	22	712	0.0182584	ENSRNOG00000001738;ENSRNOG00000002292;ENSRNOG00000003302;ENSRNOG00000004726;ENSRNOG00000005424;ENSRNOG00000005861;ENSRNOG00000009663;ENSRNOG00000010421;ENSRNOG00000014117;ENSRNOG00000014448;ENSRNOG00000016122;ENSRNOG00000016456;ENSRNOG00000019742;ENSRNOG00000019834;ENSRNOG00000020298;ENSRNOG00000022392;ENSRNOG00000023271;ENSRNOG00000032917;ENSRNOG00000045654;ENSRNOG00000050647;ENSRNOG00000056457;…
negative regulation of transcription by RNA polymerase II	GO:0000122					33	706	0.0322631	ENSRNOG00000000420;ENSRNOG00000001189;ENSRNOG00000001582;ENSRNOG00000001647;ENSRNOG00000003300;ENSRNOG00000003463;ENSRNOG00000003745;ENSRNOG00000005389;ENSRNOG00000005917;ENSRNOG00000006789;ENSRNOG00000007229;ENSRNOG00000008706;ENSRNOG00000009145;ENSRNOG00000009284;ENSRNOG00000010235;ENSRNOG00000010643;ENSRNOG00000013011;ENSRNOG00000013907;ENSRNOG00000016099;ENSRNOG00000018484;ENSRNOG00000019407;…	21	706	0.0308534	ENSRNOG00000003302;ENSRNOG00000004294;ENSRNOG00000006663;ENSRNOG00000006789;ENSRNOG00000007229;ENSRNOG00000009284;ENSRNOG00000009446;ENSRNOG00000010643;ENSRNOG00000011668;ENSRNOG00000012428;ENSRNOG00000013907;ENSRNOG00000016099;ENSRNOG00000019422;ENSRNOG00000020194;ENSRNOG00000020298;ENSRNOG00000020640;ENSRNOG00000020836;ENSRNOG00000021824;ENSRNOG00000033609;ENSRNOG00000045654;ENSRNOG00000050647
negative regulation of cellular protein metabolic process	GO:0032269					40	907	0.0333325	ENSRNOG00000000521;ENSRNOG00000001738;ENSRNOG00000002828;ENSRNOG00000003232;ENSRNOG00000003300;ENSRNOG00000003745;ENSRNOG00000003977;ENSRNOG00000004649;ENSRNOG00000005389;ENSRNOG00000005615;ENSRNOG00000006338;ENSRNOG00000006990;ENSRNOG00000007029;ENSRNOG00000007607;ENSRNOG00000009152;ENSRNOG00000010235;ENSRNOG00000014387;ENSRNOG00000015206;ENSRNOG00000015866;ENSRNOG00000016831;ENSRNOG00000018237;…	27	907	0.0104453	ENSRNOG00000000521;ENSRNOG00000001442;ENSRNOG00000001738;ENSRNOG00000002292;ENSRNOG00000002946;ENSRNOG00000003232;ENSRNOG00000003302;ENSRNOG00000003977;ENSRNOG00000005615;ENSRNOG00000006990;ENSRNOG00000007029;ENSRNOG00000016122;ENSRNOG00000016831;ENSRNOG00000019742;ENSRNOG00000019834;ENSRNOG00000020578;ENSRNOG00000023150;ENSRNOG00000023546;ENSRNOG00000026643;ENSRNOG00000029668;ENSRNOG00000042821;…
cellular response to insulin stimulus	GO:0032869					18	186	0.000159663	ENSRNOG00000002128;ENSRNOG00000003463;ENSRNOG00000004377;ENSRNOG00000004649;ENSRNOG00000005389;ENSRNOG00000005513;ENSRNOG00000009565;ENSRNOG00000014597;ENSRNOG00000015654;ENSRNOG00000018237;ENSRNOG00000018903;ENSRNOG00000020185;ENSRNOG00000020420;ENSRNOG00000020578;ENSRNOG00000020723;ENSRNOG00000028616;ENSRNOG00000058646;ENSRNOG00000058780	12	186	0.000798232	ENSRNOG00000002946;ENSRNOG00000004377;ENSRNOG00000009565;ENSRNOG00000015052;ENSRNOG00000020185;ENSRNOG00000020420;ENSRNOG00000020578;ENSRNOG00000020640;ENSRNOG00000028616;ENSRNOG00000055391;ENSRNOG00000058646;ENSRNOG00000058780
regulation of hormone levels	GO:0010817					22	425	0.0461488	ENSRNOG00000000967;ENSRNOG00000001516;ENSRNOG00000002609;ENSRNOG00000002832;ENSRNOG00000003463;ENSRNOG00000004649;ENSRNOG00000007229;ENSRNOG00000008012;ENSRNOG00000008706;ENSRNOG00000009284;ENSRNOG00000011081;ENSRNOG00000013004;ENSRNOG00000014090;ENSRNOG00000014448;ENSRNOG00000014597;ENSRNOG00000015736;ENSRNOG00000016723;ENSRNOG00000018289;ENSRNOG00000019996;ENSRNOG00000025909;ENSRNOG00000055079;…	17	425	0.00541312	ENSRNOG00000000967;ENSRNOG00000001442;ENSRNOG00000002609;ENSRNOG00000002832;ENSRNOG00000005861;ENSRNOG00000007229;ENSRNOG00000008074;ENSRNOG00000009284;ENSRNOG00000009734;ENSRNOG00000012123;ENSRNOG00000014448;ENSRNOG00000015052;ENSRNOG00000016122;ENSRNOG00000019422;ENSRNOG00000046727;ENSRNOG00000051854;ENSRNOG00000055079
chaperone-mediated autophagy translocation complex disassembly	GO:1904764					2	3	0.0293177	ENSRNOG00000009920;ENSRNOG00000034093	2	3	0.00999092	ENSRNOG00000009920;ENSRNOG00000034093
regulation of nucleotide metabolic process	GO:0006140					11	84	0.000597965	ENSRNOG00000001517;ENSRNOG00000006589;ENSRNOG00000009565;ENSRNOG00000009715;ENSRNOG00000010558;ENSRNOG00000018289;ENSRNOG00000018886;ENSRNOG00000025909;ENSRNOG00000042903;ENSRNOG00000056076;ENSRNOG00000056457	8	84	0.0010818	ENSRNOG00000001517;ENSRNOG00000003302;ENSRNOG00000005861;ENSRNOG00000009565;ENSRNOG00000009715;ENSRNOG00000010558;ENSRNOG00000019742;ENSRNOG00000056457
regulation of mitotic cell cycle	GO:0007346					21	402	0.0490987	ENSRNOG00000000521;ENSRNOG00000001189;ENSRNOG00000001607;ENSRNOG00000001738;ENSRNOG00000003232;ENSRNOG00000003300;ENSRNOG00000003977;ENSRNOG00000004575;ENSRNOG00000004649;ENSRNOG00000005615;ENSRNOG00000009284;ENSRNOG00000010643;ENSRNOG00000015692;ENSRNOG00000018484;ENSRNOG00000020723;ENSRNOG00000029698;ENSRNOG00000032690;ENSRNOG00000045654;ENSRNOG00000050647;ENSRNOG00000058646;ENSRNOG00000060063	15	402	0.0177128	ENSRNOG00000000521;ENSRNOG00000001738;ENSRNOG00000003232;ENSRNOG00000003977;ENSRNOG00000004294;ENSRNOG00000005615;ENSRNOG00000006663;ENSRNOG00000009284;ENSRNOG00000009663;ENSRNOG00000010643;ENSRNOG00000029698;ENSRNOG00000045654;ENSRNOG00000047598;ENSRNOG00000050647;ENSRNOG00000058646
regulation of mitochondrial membrane permeability involved in programmed necrotic cell death	GO:1902445					2	3	0.0293177	ENSRNOG00000010558;ENSRNOG00000047089	2	3	0.00999092	ENSRNOG00000010558;ENSRNOG00000047089
regulation of programmed cell death	GO:0043067					60	1236	0.000495066	ENSRNOG00000000521;ENSRNOG00000001420;ENSRNOG00000003232;ENSRNOG00000003300;ENSRNOG00000003546;ENSRNOG00000003745;ENSRNOG00000003977;ENSRNOG00000004196;ENSRNOG00000004649;ENSRNOG00000005389;ENSRNOG00000005615;ENSRNOG00000005917;ENSRNOG00000006019;ENSRNOG00000006338;ENSRNOG00000006789;ENSRNOG00000007029;ENSRNOG00000007227;ENSRNOG00000007607;ENSRNOG00000007964;ENSRNOG00000008706;ENSRNOG00000009068;…	40	1236	0.0001701	ENSRNOG00000000521;ENSRNOG00000000827;ENSRNOG00000001442;ENSRNOG00000002946;ENSRNOG00000003232;ENSRNOG00000003302;ENSRNOG00000003977;ENSRNOG00000004294;ENSRNOG00000005615;ENSRNOG00000006789;ENSRNOG00000007029;ENSRNOG00000007545;ENSRNOG00000009284;ENSRNOG00000009565;ENSRNOG00000009663;ENSRNOG00000010558;ENSRNOG00000010643;ENSRNOG00000010728;ENSRNOG00000010944;ENSRNOG00000014117;ENSRNOG00000015052;…
nucleobase-containing compound biosynthetic process	GO:0034654					119	3351	0.0267592	ENSRNOG00000000064;ENSRNOG00000000420;ENSRNOG00000000461;ENSRNOG00000000521;ENSRNOG00000000658;ENSRNOG00000000909;ENSRNOG00000001189;ENSRNOG00000001369;ENSRNOG00000001517;ENSRNOG00000001582;ENSRNOG00000001647;ENSRNOG00000001797;ENSRNOG00000002128;ENSRNOG00000002478;ENSRNOG00000002520;ENSRNOG00000002693;ENSRNOG00000002828;ENSRNOG00000003291;ENSRNOG00000003300;ENSRNOG00000003463;ENSRNOG00000003679;…	70	3351	0.0312132	ENSRNOG00000000521;ENSRNOG00000000909;ENSRNOG00000001030;ENSRNOG00000001517;ENSRNOG00000001797;ENSRNOG00000002292;ENSRNOG00000002478;ENSRNOG00000002520;ENSRNOG00000003260;ENSRNOG00000003302;ENSRNOG00000003977;ENSRNOG00000004294;ENSRNOG00000004342;ENSRNOG00000004377;ENSRNOG00000006331;ENSRNOG00000006663;ENSRNOG00000006789;ENSRNOG00000007229;ENSRNOG00000008927;ENSRNOG00000009094;ENSRNOG00000009284;…
cellular response to external stimulus	GO:0071496					23	295	0.000294045	ENSRNOG00000000521;ENSRNOG00000001189;ENSRNOG00000001738;ENSRNOG00000003463;ENSRNOG00000003745;ENSRNOG00000004649;ENSRNOG00000005615;ENSRNOG00000006305;ENSRNOG00000007235;ENSRNOG00000008012;ENSRNOG00000008015;ENSRNOG00000009565;ENSRNOG00000010643;ENSRNOG00000011857;ENSRNOG00000014117;ENSRNOG00000017850;ENSRNOG00000018237;ENSRNOG00000018294;ENSRNOG00000019428;ENSRNOG00000020298;ENSRNOG00000026293;…	13	295	0.0099697	ENSRNOG00000000521;ENSRNOG00000001738;ENSRNOG00000005615;ENSRNOG00000006305;ENSRNOG00000009565;ENSRNOG00000010643;ENSRNOG00000011857;ENSRNOG00000014117;ENSRNOG00000018294;ENSRNOG00000019428;ENSRNOG00000020298;ENSRNOG00000028616;ENSRNOG00000053362
cellular response to extracellular stimulus	GO:0031668					19	232	0.000784305	ENSRNOG00000000521;ENSRNOG00000001189;ENSRNOG00000001738;ENSRNOG00000003463;ENSRNOG00000003745;ENSRNOG00000006305;ENSRNOG00000007235;ENSRNOG00000008012;ENSRNOG00000008015;ENSRNOG00000009565;ENSRNOG00000010643;ENSRNOG00000014117;ENSRNOG00000017850;ENSRNOG00000018237;ENSRNOG00000018294;ENSRNOG00000019428;ENSRNOG00000026293;ENSRNOG00000028616;ENSRNOG00000033169	10	232	0.0325658	ENSRNOG00000000521;ENSRNOG00000001738;ENSRNOG00000006305;ENSRNOG00000009565;ENSRNOG00000010643;ENSRNOG00000014117;ENSRNOG00000018294;ENSRNOG00000019428;ENSRNOG00000028616;ENSRNOG00000053362
programmed cell death	GO:0012501					74	1517	5.32755e-05	ENSRNOG00000000521;ENSRNOG00000001189;ENSRNOG00000001420;ENSRNOG00000001517;ENSRNOG00000003232;ENSRNOG00000003300;ENSRNOG00000003546;ENSRNOG00000003745;ENSRNOG00000003977;ENSRNOG00000004196;ENSRNOG00000004575;ENSRNOG00000004649;ENSRNOG00000005389;ENSRNOG00000005615;ENSRNOG00000005917;ENSRNOG00000006019;ENSRNOG00000006338;ENSRNOG00000006789;ENSRNOG00000007029;ENSRNOG00000007227;ENSRNOG00000007607;…	46	1517	0.000172367	ENSRNOG00000000521;ENSRNOG00000000827;ENSRNOG00000001442;ENSRNOG00000001517;ENSRNOG00000002946;ENSRNOG00000003232;ENSRNOG00000003302;ENSRNOG00000003977;ENSRNOG00000004294;ENSRNOG00000005615;ENSRNOG00000006789;ENSRNOG00000007029;ENSRNOG00000007545;ENSRNOG00000009284;ENSRNOG00000009565;ENSRNOG00000009663;ENSRNOG00000010558;ENSRNOG00000010643;ENSRNOG00000010728;ENSRNOG00000010944;ENSRNOG00000013265;…
cellular response to metal ion	GO:0071248					14	167	0.00489375	ENSRNOG00000000053;ENSRNOG00000001926;ENSRNOG00000002572;ENSRNOG00000005389;ENSRNOG00000008015;ENSRNOG00000010558;ENSRNOG00000012772;ENSRNOG00000014117;ENSRNOG00000015206;ENSRNOG00000018294;ENSRNOG00000023360;ENSRNOG00000026293;ENSRNOG00000042838;ENSRNOG00000043098	10	167	0.00456218	ENSRNOG00000000053;ENSRNOG00000001926;ENSRNOG00000002572;ENSRNOG00000010558;ENSRNOG00000014117;ENSRNOG00000015052;ENSRNOG00000018109;ENSRNOG00000018294;ENSRNOG00000023360;ENSRNOG00000042838
cellular response to hexose stimulus	GO:0071331					11	124	0.011773	ENSRNOG00000000967;ENSRNOG00000001420;ENSRNOG00000002693;ENSRNOG00000005389;ENSRNOG00000009488;ENSRNOG00000009884;ENSRNOG00000016723;ENSRNOG00000017693;ENSRNOG00000020990;ENSRNOG00000028616;ENSRNOG00000055079	7	124	0.0313972	ENSRNOG00000000967;ENSRNOG00000009488;ENSRNOG00000015052;ENSRNOG00000016122;ENSRNOG00000017693;ENSRNOG00000028616;ENSRNOG00000055079
regulation of release of cytochrome c from mitochondria	GO:0090199					5	37	0.0400506	ENSRNOG00000010558;ENSRNOG00000011542;ENSRNOG00000019428;ENSRNOG00000023271;ENSRNOG00000058920	4	37	0.0267546	ENSRNOG00000010558;ENSRNOG00000019428;ENSRNOG00000019638;ENSRNOG00000023271
chaperone-mediated protein folding	GO:0061077					10	45	1.81945e-05	ENSRNOG00000000902;ENSRNOG00000009920;ENSRNOG00000013011;ENSRNOG00000018294;ENSRNOG00000021824;ENSRNOG00000023546;ENSRNOG00000026643;ENSRNOG00000034093;ENSRNOG00000045654;ENSRNOG00000050647	9	45	1.72402e-06	ENSRNOG00000000902;ENSRNOG00000009920;ENSRNOG00000018294;ENSRNOG00000021824;ENSRNOG00000023546;ENSRNOG00000026643;ENSRNOG00000034093;ENSRNOG00000045654;ENSRNOG00000050647
thioester biosynthetic process	GO:0035384					9	29	5.13262e-06	ENSRNOG00000000658;ENSRNOG00000001517;ENSRNOG00000006331;ENSRNOG00000007895;ENSRNOG00000009565;ENSRNOG00000009994;ENSRNOG00000016924;ENSRNOG00000018755;ENSRNOG00000048949	7	29	1.22929e-05	ENSRNOG00000001517;ENSRNOG00000006331;ENSRNOG00000009565;ENSRNOG00000009994;ENSRNOG00000016924;ENSRNOG00000018755;ENSRNOG00000048949
response to ischemia	GO:0002931					6	51	0.0343008	ENSRNOG00000010558;ENSRNOG00000010944;ENSRNOG00000033169;ENSRNOG00000045654;ENSRNOG00000049132;ENSRNOG00000050647	6	51	0.00250922	ENSRNOG00000010558;ENSRNOG00000010944;ENSRNOG00000019422;ENSRNOG00000045654;ENSRNOG00000049132;ENSRNOG00000050647
protein folding	GO:0006457					18	152	1.42221e-05	ENSRNOG00000000473;ENSRNOG00000000902;ENSRNOG00000002609;ENSRNOG00000007029;ENSRNOG00000009920;ENSRNOG00000010558;ENSRNOG00000012106;ENSRNOG00000013011;ENSRNOG00000018294;ENSRNOG00000021824;ENSRNOG00000023546;ENSRNOG00000026643;ENSRNOG00000034093;ENSRNOG00000045654;ENSRNOG00000048291;ENSRNOG00000049128;ENSRNOG00000050647;ENSRNOG00000059714	15	152	1.04033e-06	ENSRNOG00000000902;ENSRNOG00000002609;ENSRNOG00000007029;ENSRNOG00000009920;ENSRNOG00000010558;ENSRNOG00000012106;ENSRNOG00000018294;ENSRNOG00000019834;ENSRNOG00000021824;ENSRNOG00000023546;ENSRNOG00000026643;ENSRNOG00000034093;ENSRNOG00000045654;ENSRNOG00000050647;ENSRNOG00000059714
acetyl-CoA biosynthetic process	GO:0006085					6	17	0.000149358	ENSRNOG00000001517;ENSRNOG00000007895;ENSRNOG00000009565;ENSRNOG00000009994;ENSRNOG00000016924;ENSRNOG00000018755	5	17	0.00014368	ENSRNOG00000001517;ENSRNOG00000009565;ENSRNOG00000009994;ENSRNOG00000016924;ENSRNOG00000018755
regulation of cofactor metabolic process	GO:0051193					7	61	0.0215838	ENSRNOG00000001517;ENSRNOG00000006589;ENSRNOG00000009565;ENSRNOG00000009715;ENSRNOG00000018886;ENSRNOG00000056076;ENSRNOG00000056457	6	61	0.00569214	ENSRNOG00000001517;ENSRNOG00000005861;ENSRNOG00000009565;ENSRNOG00000009715;ENSRNOG00000019742;ENSRNOG00000056457
response to glucocorticoid	GO:0051384					15	176	0.00286285	ENSRNOG00000000521;ENSRNOG00000001926;ENSRNOG00000003977;ENSRNOG00000006589;ENSRNOG00000008012;ENSRNOG00000008015;ENSRNOG00000013954;ENSRNOG00000015206;ENSRNOG00000015654;ENSRNOG00000016348;ENSRNOG00000018237;ENSRNOG00000028616;ENSRNOG00000030538;ENSRNOG00000056076;ENSRNOG00000058646	11	176	0.00187046	ENSRNOG00000000165;ENSRNOG00000000521;ENSRNOG00000001926;ENSRNOG00000003977;ENSRNOG00000013954;ENSRNOG00000015052;ENSRNOG00000016957;ENSRNOG00000028616;ENSRNOG00000030538;ENSRNOG00000046727;ENSRNOG00000058646
cellular response to heat	GO:0034605					12	67	1.5775e-05	ENSRNOG00000000521;ENSRNOG00000001285;ENSRNOG00000004575;ENSRNOG00000009920;ENSRNOG00000014117;ENSRNOG00000018294;ENSRNOG00000020298;ENSRNOG00000026643;ENSRNOG00000034093;ENSRNOG00000045654;ENSRNOG00000050647;ENSRNOG00000059714	10	67	4.41998e-06	ENSRNOG00000000521;ENSRNOG00000009920;ENSRNOG00000014117;ENSRNOG00000018294;ENSRNOG00000020298;ENSRNOG00000026643;ENSRNOG00000034093;ENSRNOG00000045654;ENSRNOG00000050647;ENSRNOG00000059714
cellular response to inorganic substance	GO:0071241					14	193	0.0164185	ENSRNOG00000000053;ENSRNOG00000001926;ENSRNOG00000002572;ENSRNOG00000005389;ENSRNOG00000008015;ENSRNOG00000010558;ENSRNOG00000012772;ENSRNOG00000014117;ENSRNOG00000015206;ENSRNOG00000018294;ENSRNOG00000023360;ENSRNOG00000026293;ENSRNOG00000042838;ENSRNOG00000043098	11	193	0.0037618	ENSRNOG00000000053;ENSRNOG00000001926;ENSRNOG00000002292;ENSRNOG00000002572;ENSRNOG00000010558;ENSRNOG00000014117;ENSRNOG00000015052;ENSRNOG00000018109;ENSRNOG00000018294;ENSRNOG00000023360;ENSRNOG00000042838
response to sterol	GO:0036314					7	29	0.000355378	ENSRNOG00000000967;ENSRNOG00000006338;ENSRNOG00000009488;ENSRNOG00000013265;ENSRNOG00000020696;ENSRNOG00000020836;ENSRNOG00000032871	6	29	0.00014368	ENSRNOG00000000967;ENSRNOG00000009488;ENSRNOG00000013265;ENSRNOG00000016552;ENSRNOG00000020696;ENSRNOG00000020836
chaperone-mediated autophagy	GO:0061684					5	15	0.00105048	ENSRNOG00000009920;ENSRNOG00000018484;ENSRNOG00000020298;ENSRNOG00000034093;ENSRNOG00000059714	5	15	8.83405e-05	ENSRNOG00000009920;ENSRNOG00000019834;ENSRNOG00000020298;ENSRNOG00000034093;ENSRNOG00000059714
isopentenyl diphosphate biosynthetic process, mevalonate pathway	GO:0019287					2	3	0.0293177	ENSRNOG00000013376;ENSRNOG00000020696	3	3	0.00012492	ENSRNOG00000013376;ENSRNOG00000020696;ENSRNOG00000049604
acylglycerol biosynthetic process	GO:0046463					5	28	0.0152449	ENSRNOG00000001189;ENSRNOG00000003463;ENSRNOG00000004377;ENSRNOG00000022268;ENSRNOG00000028616	5	28	0.00136356	ENSRNOG00000004377;ENSRNOG00000012404;ENSRNOG00000022268;ENSRNOG00000027434;ENSRNOG00000028616
nucleoside bisphosphate biosynthetic process	GO:0033866					9	40	5.07938e-05	ENSRNOG00000000658;ENSRNOG00000001517;ENSRNOG00000006331;ENSRNOG00000007895;ENSRNOG00000009565;ENSRNOG00000009994;ENSRNOG00000016924;ENSRNOG00000018755;ENSRNOG00000048949	7	40	8.83405e-05	ENSRNOG00000001517;ENSRNOG00000006331;ENSRNOG00000009565;ENSRNOG00000009994;ENSRNOG00000016924;ENSRNOG00000018755;ENSRNOG00000048949
regulation of aggrephagy	GO:1905335					2	3	0.0293177	ENSRNOG00000020298;ENSRNOG00000022392	2	3	0.00999092	ENSRNOG00000020298;ENSRNOG00000022392
prostate gland stromal morphogenesis	GO:0060741					2	2	0.0129246	ENSRNOG00000009284;ENSRNOG00000016099	2	2	0.00428324	ENSRNOG00000009284;ENSRNOG00000016099
negative regulation of phosphorylation	GO:0042326					20	373	0.0463331	ENSRNOG00000000521;ENSRNOG00000001738;ENSRNOG00000003232;ENSRNOG00000003745;ENSRNOG00000003977;ENSRNOG00000004649;ENSRNOG00000005389;ENSRNOG00000005615;ENSRNOG00000006338;ENSRNOG00000007029;ENSRNOG00000010235;ENSRNOG00000010558;ENSRNOG00000018237;ENSRNOG00000018289;ENSRNOG00000020578;ENSRNOG00000020723;ENSRNOG00000023546;ENSRNOG00000026293;ENSRNOG00000026643;ENSRNOG00000027728	16	373	0.00402501	ENSRNOG00000000521;ENSRNOG00000001738;ENSRNOG00000002946;ENSRNOG00000003232;ENSRNOG00000003302;ENSRNOG00000003977;ENSRNOG00000005615;ENSRNOG00000007029;ENSRNOG00000010558;ENSRNOG00000016122;ENSRNOG00000019742;ENSRNOG00000020578;ENSRNOG00000023546;ENSRNOG00000026643;ENSRNOG00000047598;ENSRNOG00000048874
cellular response to peptide hormone stimulus	GO:0071375					21	260	0.000408174	ENSRNOG00000002128;ENSRNOG00000003463;ENSRNOG00000004377;ENSRNOG00000004649;ENSRNOG00000005389;ENSRNOG00000005513;ENSRNOG00000007607;ENSRNOG00000009565;ENSRNOG00000014597;ENSRNOG00000015654;ENSRNOG00000018237;ENSRNOG00000018903;ENSRNOG00000020185;ENSRNOG00000020420;ENSRNOG00000020578;ENSRNOG00000020723;ENSRNOG00000020990;ENSRNOG00000028616;ENSRNOG00000031789;ENSRNOG00000058646;ENSRNOG00000058780	16	260	0.000102523	ENSRNOG00000001442;ENSRNOG00000002946;ENSRNOG00000004377;ENSRNOG00000009565;ENSRNOG00000009663;ENSRNOG00000015052;ENSRNOG00000019742;ENSRNOG00000020185;ENSRNOG00000020420;ENSRNOG00000020578;ENSRNOG00000020640;ENSRNOG00000028616;ENSRNOG00000031789;ENSRNOG00000055391;ENSRNOG00000058646;ENSRNOG00000058780
cellular response to unfolded protein	GO:0034620					14	69	7.19352e-07	ENSRNOG00000003745;ENSRNOG00000004006;ENSRNOG00000006789;ENSRNOG00000009920;ENSRNOG00000012826;ENSRNOG00000018294;ENSRNOG00000018796;ENSRNOG00000018903;ENSRNOG00000020298;ENSRNOG00000020990;ENSRNOG00000022392;ENSRNOG00000034093;ENSRNOG00000045654;ENSRNOG00000050647	9	69	4.71694e-05	ENSRNOG00000006789;ENSRNOG00000009920;ENSRNOG00000012826;ENSRNOG00000018294;ENSRNOG00000020298;ENSRNOG00000022392;ENSRNOG00000034093;ENSRNOG00000045654;ENSRNOG00000050647
regulation of purine nucleotide metabolic process	GO:1900542					10	81	0.00200142	ENSRNOG00000001517;ENSRNOG00000006589;ENSRNOG00000009565;ENSRNOG00000010558;ENSRNOG00000018289;ENSRNOG00000018886;ENSRNOG00000025909;ENSRNOG00000042903;ENSRNOG00000056076;ENSRNOG00000056457	6	81	0.0188184	ENSRNOG00000001517;ENSRNOG00000003302;ENSRNOG00000009565;ENSRNOG00000010558;ENSRNOG00000019742;ENSRNOG00000056457
heterocycle catabolic process	GO:0046700					26	420	0.0029916	ENSRNOG00000002828;ENSRNOG00000003300;ENSRNOG00000006420;ENSRNOG00000006589;ENSRNOG00000008639;ENSRNOG00000012314;ENSRNOG00000014117;ENSRNOG00000015222;ENSRNOG00000017105;ENSRNOG00000017850;ENSRNOG00000017899;ENSRNOG00000018397;ENSRNOG00000018886;ENSRNOG00000019552;ENSRNOG00000020420;ENSRNOG00000023150;ENSRNOG00000029993;ENSRNOG00000031263;ENSRNOG00000045654;ENSRNOG00000050205;ENSRNOG00000050630;…	16	420	0.0109034	ENSRNOG00000002292;ENSRNOG00000004726;ENSRNOG00000005266;ENSRNOG00000009094;ENSRNOG00000009663;ENSRNOG00000014117;ENSRNOG00000018397;ENSRNOG00000019742;ENSRNOG00000020420;ENSRNOG00000023150;ENSRNOG00000029993;ENSRNOG00000045654;ENSRNOG00000050647;ENSRNOG00000056457;ENSRNOG00000058646;ENSRNOG00000060337
regulation of cell death	GO:0010941					68	1353	5.36107e-05	ENSRNOG00000000521;ENSRNOG00000001420;ENSRNOG00000001738;ENSRNOG00000002572;ENSRNOG00000003232;ENSRNOG00000003300;ENSRNOG00000003546;ENSRNOG00000003745;ENSRNOG00000003977;ENSRNOG00000004196;ENSRNOG00000004649;ENSRNOG00000005389;ENSRNOG00000005615;ENSRNOG00000005917;ENSRNOG00000006019;ENSRNOG00000006338;ENSRNOG00000006789;ENSRNOG00000007029;ENSRNOG00000007139;ENSRNOG00000007227;ENSRNOG00000007235;…	44	1353	6.53884e-05	ENSRNOG00000000521;ENSRNOG00000000827;ENSRNOG00000001442;ENSRNOG00000001738;ENSRNOG00000002572;ENSRNOG00000002946;ENSRNOG00000003232;ENSRNOG00000003302;ENSRNOG00000003977;ENSRNOG00000004294;ENSRNOG00000005615;ENSRNOG00000006789;ENSRNOG00000007029;ENSRNOG00000007139;ENSRNOG00000007545;ENSRNOG00000009284;ENSRNOG00000009565;ENSRNOG00000009663;ENSRNOG00000010558;ENSRNOG00000010643;ENSRNOG00000010728;…
positive regulation of biosynthetic process	GO:0009891					67	1729	0.0384517	ENSRNOG00000000053;ENSRNOG00000000420;ENSRNOG00000001582;ENSRNOG00000001647;ENSRNOG00000002116;ENSRNOG00000002478;ENSRNOG00000002520;ENSRNOG00000002572;ENSRNOG00000003228;ENSRNOG00000003463;ENSRNOG00000003679;ENSRNOG00000003745;ENSRNOG00000003975;ENSRNOG00000004377;ENSRNOG00000004575;ENSRNOG00000004649;ENSRNOG00000005715;ENSRNOG00000005917;ENSRNOG00000006331;ENSRNOG00000006338;ENSRNOG00000006589;…	51	1729	0.000123603	ENSRNOG00000000053;ENSRNOG00000001030;ENSRNOG00000001442;ENSRNOG00000002292;ENSRNOG00000002478;ENSRNOG00000002520;ENSRNOG00000002572;ENSRNOG00000003228;ENSRNOG00000003260;ENSRNOG00000003302;ENSRNOG00000004294;ENSRNOG00000004377;ENSRNOG00000004726;ENSRNOG00000006331;ENSRNOG00000006789;ENSRNOG00000009284;ENSRNOG00000009446;ENSRNOG00000009488;ENSRNOG00000009663;ENSRNOG00000011668;ENSRNOG00000011857;…
response to organophosphorus	GO:0046683					13	137	0.0027578	ENSRNOG00000002116;ENSRNOG00000002693;ENSRNOG00000003463;ENSRNOG00000003977;ENSRNOG00000004649;ENSRNOG00000008015;ENSRNOG00000018294;ENSRNOG00000020420;ENSRNOG00000020723;ENSRNOG00000026293;ENSRNOG00000028616;ENSRNOG00000056457;ENSRNOG00000058646	10	137	0.00118797	ENSRNOG00000000165;ENSRNOG00000003977;ENSRNOG00000009663;ENSRNOG00000012123;ENSRNOG00000015052;ENSRNOG00000018294;ENSRNOG00000020420;ENSRNOG00000028616;ENSRNOG00000056457;ENSRNOG00000058646
cellular response to carbohydrate stimulus	GO:0071322					13	136	0.00257082	ENSRNOG00000000967;ENSRNOG00000001420;ENSRNOG00000002693;ENSRNOG00000005389;ENSRNOG00000009488;ENSRNOG00000009884;ENSRNOG00000016723;ENSRNOG00000017693;ENSRNOG00000020990;ENSRNOG00000028616;ENSRNOG00000049132;ENSRNOG00000055079;ENSRNOG00000058646	9	136	0.0044347	ENSRNOG00000000967;ENSRNOG00000009488;ENSRNOG00000015052;ENSRNOG00000016122;ENSRNOG00000017693;ENSRNOG00000028616;ENSRNOG00000049132;ENSRNOG00000055079;ENSRNOG00000058646
positive regulation of microtubule nucleation	GO:0090063					2	3	0.0293177	ENSRNOG00000045654;ENSRNOG00000050647	2	3	0.00999092	ENSRNOG00000045654;ENSRNOG00000050647
regulation of T cell mediated immunity	GO:0002709					7	67	0.03191	ENSRNOG00000004649;ENSRNOG00000020578;ENSRNOG00000042905;ENSRNOG00000045654;ENSRNOG00000045924;ENSRNOG00000050210;ENSRNOG00000050647	6	67	0.00879107	ENSRNOG00000014504;ENSRNOG00000020578;ENSRNOG00000038999;ENSRNOG00000045654;ENSRNOG00000045924;ENSRNOG00000050647
cellular amine metabolic process	GO:0044106					7	69	0.0363143	ENSRNOG00000016791;ENSRNOG00000018289;ENSRNOG00000029993;ENSRNOG00000031263;ENSRNOG00000046379;ENSRNOG00000046449;ENSRNOG00000050205	6	69	0.0099697	ENSRNOG00000005424;ENSRNOG00000014806;ENSRNOG00000016791;ENSRNOG00000029993;ENSRNOG00000046379;ENSRNOG00000046727
cellular response to lipid	GO:0071396					30	550	0.0069466	ENSRNOG00000000967;ENSRNOG00000001420;ENSRNOG00000001926;ENSRNOG00000002520;ENSRNOG00000002693;ENSRNOG00000003463;ENSRNOG00000004649;ENSRNOG00000005389;ENSRNOG00000005542;ENSRNOG00000006338;ENSRNOG00000007029;ENSRNOG00000007229;ENSRNOG00000007607;ENSRNOG00000008012;ENSRNOG00000009284;ENSRNOG00000009488;ENSRNOG00000009565;ENSRNOG00000010643;ENSRNOG00000014448;ENSRNOG00000017120;ENSRNOG00000018237;…	25	550	5.79255e-05	ENSRNOG00000000967;ENSRNOG00000001926;ENSRNOG00000002292;ENSRNOG00000002520;ENSRNOG00000003260;ENSRNOG00000005861;ENSRNOG00000007029;ENSRNOG00000007229;ENSRNOG00000009284;ENSRNOG00000009446;ENSRNOG00000009488;ENSRNOG00000009565;ENSRNOG00000010643;ENSRNOG00000012123;ENSRNOG00000014448;ENSRNOG00000014532;ENSRNOG00000015052;ENSRNOG00000016552;ENSRNOG00000017120;ENSRNOG00000020836;ENSRNOG00000022054;…
response to cAMP	GO:0051591					11	104	0.00342291	ENSRNOG00000002116;ENSRNOG00000002693;ENSRNOG00000003463;ENSRNOG00000003977;ENSRNOG00000008015;ENSRNOG00000018294;ENSRNOG00000020420;ENSRNOG00000026293;ENSRNOG00000028616;ENSRNOG00000056457;ENSRNOG00000058646	10	104	0.000144721	ENSRNOG00000000165;ENSRNOG00000003977;ENSRNOG00000009663;ENSRNOG00000012123;ENSRNOG00000015052;ENSRNOG00000018294;ENSRNOG00000020420;ENSRNOG00000028616;ENSRNOG00000056457;ENSRNOG00000058646
response to fructose	GO:0009750					3	6	0.00746131	ENSRNOG00000008047;ENSRNOG00000017693;ENSRNOG00000028616	3	6	0.00152743	ENSRNOG00000017693;ENSRNOG00000028616;ENSRNOG00000048874
cellular response to starvation	GO:0009267					11	133	0.0188221	ENSRNOG00000000521;ENSRNOG00000001189;ENSRNOG00000003463;ENSRNOG00000003745;ENSRNOG00000006305;ENSRNOG00000009565;ENSRNOG00000018294;ENSRNOG00000019428;ENSRNOG00000026293;ENSRNOG00000028616;ENSRNOG00000033169	7	133	0.0424618	ENSRNOG00000000521;ENSRNOG00000006305;ENSRNOG00000009565;ENSRNOG00000018294;ENSRNOG00000019428;ENSRNOG00000028616;ENSRNOG00000053362
apoptotic signaling pathway	GO:0097190					29	475	0.00173064	ENSRNOG00000000521;ENSRNOG00000001420;ENSRNOG00000001517;ENSRNOG00000003232;ENSRNOG00000003546;ENSRNOG00000003745;ENSRNOG00000004575;ENSRNOG00000004649;ENSRNOG00000005917;ENSRNOG00000006019;ENSRNOG00000006789;ENSRNOG00000009068;ENSRNOG00000010558;ENSRNOG00000010944;ENSRNOG00000011542;ENSRNOG00000014117;ENSRNOG00000018237;ENSRNOG00000018289;ENSRNOG00000018796;ENSRNOG00000018903;ENSRNOG00000019428;…	16	475	0.0297521	ENSRNOG00000000521;ENSRNOG00000001517;ENSRNOG00000003232;ENSRNOG00000003302;ENSRNOG00000006789;ENSRNOG00000010558;ENSRNOG00000010728;ENSRNOG00000010944;ENSRNOG00000014117;ENSRNOG00000016456;ENSRNOG00000019428;ENSRNOG00000019638;ENSRNOG00000020298;ENSRNOG00000023271;ENSRNOG00000023546;ENSRNOG00000046112
monosaccharide biosynthetic process	GO:0046364					8	68	0.0101828	ENSRNOG00000001189;ENSRNOG00000003745;ENSRNOG00000016348;ENSRNOG00000023150;ENSRNOG00000028616;ENSRNOG00000051171;ENSRNOG00000056457;ENSRNOG00000056728	5	68	0.0375698	ENSRNOG00000023150;ENSRNOG00000028616;ENSRNOG00000051171;ENSRNOG00000056457;ENSRNOG00000056728
negative regulation of biological process	GO:0048519					148	4366	0.0383996	ENSRNOG00000000053;ENSRNOG00000000420;ENSRNOG00000000521;ENSRNOG00000000658;ENSRNOG00000000814;ENSRNOG00000001189;ENSRNOG00000001285;ENSRNOG00000001582;ENSRNOG00000001647;ENSRNOG00000001738;ENSRNOG00000002478;ENSRNOG00000002520;ENSRNOG00000002572;ENSRNOG00000002693;ENSRNOG00000002828;ENSRNOG00000002947;ENSRNOG00000003228;ENSRNOG00000003232;ENSRNOG00000003300;ENSRNOG00000003463;ENSRNOG00000003679;…	95	4366	0.00164186	ENSRNOG00000000053;ENSRNOG00000000521;ENSRNOG00000000827;ENSRNOG00000001442;ENSRNOG00000001738;ENSRNOG00000002292;ENSRNOG00000002478;ENSRNOG00000002520;ENSRNOG00000002572;ENSRNOG00000002946;ENSRNOG00000003228;ENSRNOG00000003232;ENSRNOG00000003260;ENSRNOG00000003302;ENSRNOG00000003977;ENSRNOG00000004294;ENSRNOG00000004726;ENSRNOG00000005615;ENSRNOG00000006663;ENSRNOG00000006789;ENSRNOG00000006990;…
regulation of DNA-templated transcription in response to stress	GO:0043620					9	45	0.000118695	ENSRNOG00000001582;ENSRNOG00000003745;ENSRNOG00000006789;ENSRNOG00000014117;ENSRNOG00000020298;ENSRNOG00000021824;ENSRNOG00000026293;ENSRNOG00000045654;ENSRNOG00000050647	7	45	0.000157972	ENSRNOG00000006789;ENSRNOG00000014117;ENSRNOG00000019422;ENSRNOG00000020298;ENSRNOG00000021824;ENSRNOG00000045654;ENSRNOG00000050647
response to unfolded protein	GO:0006986					15	85	1.39305e-06	ENSRNOG00000003745;ENSRNOG00000004006;ENSRNOG00000006789;ENSRNOG00000009920;ENSRNOG00000012826;ENSRNOG00000014387;ENSRNOG00000018294;ENSRNOG00000018796;ENSRNOG00000018903;ENSRNOG00000020298;ENSRNOG00000020990;ENSRNOG00000022392;ENSRNOG00000034093;ENSRNOG00000045654;ENSRNOG00000050647	10	85	3.33939e-05	ENSRNOG00000006789;ENSRNOG00000009920;ENSRNOG00000012826;ENSRNOG00000018294;ENSRNOG00000019834;ENSRNOG00000020298;ENSRNOG00000022392;ENSRNOG00000034093;ENSRNOG00000045654;ENSRNOG00000050647
response to stress	GO:0006950					127	3090	6.20779e-05	ENSRNOG00000000053;ENSRNOG00000000521;ENSRNOG00000000967;ENSRNOG00000001189;ENSRNOG00000001285;ENSRNOG00000001369;ENSRNOG00000001420;ENSRNOG00000001517;ENSRNOG00000001582;ENSRNOG00000001738;ENSRNOG00000001827;ENSRNOG00000001926;ENSRNOG00000002478;ENSRNOG00000003300;ENSRNOG00000003430;ENSRNOG00000003463;ENSRNOG00000003546;ENSRNOG00000003745;ENSRNOG00000003977;ENSRNOG00000004006;ENSRNOG00000004575;…	89	3090	5.39942e-08	ENSRNOG00000000053;ENSRNOG00000000165;ENSRNOG00000000521;ENSRNOG00000000827;ENSRNOG00000000967;ENSRNOG00000001517;ENSRNOG00000001738;ENSRNOG00000001827;ENSRNOG00000001926;ENSRNOG00000002278;ENSRNOG00000002292;ENSRNOG00000002478;ENSRNOG00000002802;ENSRNOG00000002946;ENSRNOG00000003977;ENSRNOG00000004726;ENSRNOG00000005615;ENSRNOG00000006305;ENSRNOG00000006789;ENSRNOG00000007029;ENSRNOG00000007545;…
response to nutrient	GO:0007584					20	233	0.000281084	ENSRNOG00000000967;ENSRNOG00000004649;ENSRNOG00000006589;ENSRNOG00000007139;ENSRNOG00000007235;ENSRNOG00000008012;ENSRNOG00000008553;ENSRNOG00000010643;ENSRNOG00000012772;ENSRNOG00000013265;ENSRNOG00000013954;ENSRNOG00000014117;ENSRNOG00000015206;ENSRNOG00000018237;ENSRNOG00000019996;ENSRNOG00000020420;ENSRNOG00000020723;ENSRNOG00000029993;ENSRNOG00000056076;ENSRNOG00000057855	15	233	0.000116712	ENSRNOG00000000967;ENSRNOG00000001442;ENSRNOG00000004294;ENSRNOG00000007139;ENSRNOG00000010643;ENSRNOG00000013265;ENSRNOG00000013954;ENSRNOG00000014117;ENSRNOG00000015052;ENSRNOG00000016122;ENSRNOG00000016552;ENSRNOG00000016957;ENSRNOG00000020420;ENSRNOG00000020480;ENSRNOG00000029993
negative regulation of biosynthetic process	GO:0009890					55	1287	0.0152449	ENSRNOG00000000420;ENSRNOG00000001189;ENSRNOG00000001582;ENSRNOG00000001647;ENSRNOG00000001738;ENSRNOG00000002478;ENSRNOG00000002828;ENSRNOG00000003300;ENSRNOG00000003463;ENSRNOG00000003745;ENSRNOG00000003977;ENSRNOG00000005389;ENSRNOG00000005715;ENSRNOG00000005917;ENSRNOG00000006328;ENSRNOG00000006789;ENSRNOG00000006990;ENSRNOG00000007229;ENSRNOG00000007235;ENSRNOG00000008706;ENSRNOG00000009145;…	35	1287	0.00999092	ENSRNOG00000001738;ENSRNOG00000002292;ENSRNOG00000002478;ENSRNOG00000003260;ENSRNOG00000003302;ENSRNOG00000003977;ENSRNOG00000004294;ENSRNOG00000006663;ENSRNOG00000006789;ENSRNOG00000006990;ENSRNOG00000007229;ENSRNOG00000009284;ENSRNOG00000009446;ENSRNOG00000009488;ENSRNOG00000010643;ENSRNOG00000011668;ENSRNOG00000012428;ENSRNOG00000013907;ENSRNOG00000014448;ENSRNOG00000016099;ENSRNOG00000019422;…
positive regulation of T cell mediated immunity	GO:0002711					6	50	0.0318489	ENSRNOG00000004649;ENSRNOG00000042905;ENSRNOG00000045654;ENSRNOG00000045924;ENSRNOG00000050210;ENSRNOG00000050647	5	50	0.0132147	ENSRNOG00000014504;ENSRNOG00000038999;ENSRNOG00000045654;ENSRNOG00000045924;ENSRNOG00000050647
positive regulation of cellular metabolic process	GO:0031325					106	2790	0.0069466	ENSRNOG00000000053;ENSRNOG00000000420;ENSRNOG00000000521;ENSRNOG00000001420;ENSRNOG00000001582;ENSRNOG00000001647;ENSRNOG00000001738;ENSRNOG00000002116;ENSRNOG00000002478;ENSRNOG00000002520;ENSRNOG00000002572;ENSRNOG00000002828;ENSRNOG00000003228;ENSRNOG00000003300;ENSRNOG00000003463;ENSRNOG00000003679;ENSRNOG00000003745;ENSRNOG00000003975;ENSRNOG00000004377;ENSRNOG00000004575;ENSRNOG00000004649;…	75	2790	1.9803e-05	ENSRNOG00000000053;ENSRNOG00000000165;ENSRNOG00000000521;ENSRNOG00000001030;ENSRNOG00000001442;ENSRNOG00000001738;ENSRNOG00000002278;ENSRNOG00000002292;ENSRNOG00000002478;ENSRNOG00000002520;ENSRNOG00000002572;ENSRNOG00000002802;ENSRNOG00000003228;ENSRNOG00000003260;ENSRNOG00000003302;ENSRNOG00000004294;ENSRNOG00000004377;ENSRNOG00000004726;ENSRNOG00000005615;ENSRNOG00000006331;ENSRNOG00000006789;…
positive regulation of small molecule metabolic process	GO:0062013					11	109	0.00466265	ENSRNOG00000003228;ENSRNOG00000003463;ENSRNOG00000004649;ENSRNOG00000006331;ENSRNOG00000006589;ENSRNOG00000009488;ENSRNOG00000014597;ENSRNOG00000018289;ENSRNOG00000018886;ENSRNOG00000056076;ENSRNOG00000056457	7	109	0.0180617	ENSRNOG00000001442;ENSRNOG00000003228;ENSRNOG00000006331;ENSRNOG00000009488;ENSRNOG00000015052;ENSRNOG00000019742;ENSRNOG00000056457
response to hexose	GO:0009746					17	190	0.000683745	ENSRNOG00000000967;ENSRNOG00000001420;ENSRNOG00000002693;ENSRNOG00000003463;ENSRNOG00000005389;ENSRNOG00000007229;ENSRNOG00000008047;ENSRNOG00000009488;ENSRNOG00000009884;ENSRNOG00000013265;ENSRNOG00000016723;ENSRNOG00000017693;ENSRNOG00000020420;ENSRNOG00000020723;ENSRNOG00000020990;ENSRNOG00000028616;ENSRNOG00000055079	12	190	0.000967383	ENSRNOG00000000967;ENSRNOG00000007229;ENSRNOG00000009488;ENSRNOG00000013265;ENSRNOG00000015052;ENSRNOG00000016122;ENSRNOG00000017693;ENSRNOG00000019422;ENSRNOG00000020420;ENSRNOG00000028616;ENSRNOG00000048874;ENSRNOG00000055079
glycerolipid metabolic process	GO:0046486					18	293	0.0216875	ENSRNOG00000001189;ENSRNOG00000002478;ENSRNOG00000003463;ENSRNOG00000003924;ENSRNOG00000004377;ENSRNOG00000005542;ENSRNOG00000013552;ENSRNOG00000016791;ENSRNOG00000017120;ENSRNOG00000020723;ENSRNOG00000020990;ENSRNOG00000022268;ENSRNOG00000022296;ENSRNOG00000028616;ENSRNOG00000029360;ENSRNOG00000047503;ENSRNOG00000051171;ENSRNOG00000056457	14	293	0.00353463	ENSRNOG00000002478;ENSRNOG00000004377;ENSRNOG00000009094;ENSRNOG00000012404;ENSRNOG00000013552;ENSRNOG00000016791;ENSRNOG00000017120;ENSRNOG00000022268;ENSRNOG00000022296;ENSRNOG00000027434;ENSRNOG00000028616;ENSRNOG00000029360;ENSRNOG00000051171;ENSRNOG00000056457
cellular response to peptide	GO:1901653					22	314	0.00181487	ENSRNOG00000001420;ENSRNOG00000002128;ENSRNOG00000003463;ENSRNOG00000004377;ENSRNOG00000004649;ENSRNOG00000005389;ENSRNOG00000005513;ENSRNOG00000007607;ENSRNOG00000009565;ENSRNOG00000014597;ENSRNOG00000015654;ENSRNOG00000018237;ENSRNOG00000018903;ENSRNOG00000020185;ENSRNOG00000020420;ENSRNOG00000020578;ENSRNOG00000020723;ENSRNOG00000020990;ENSRNOG00000028616;ENSRNOG00000031789;ENSRNOG00000058646;…	16	314	0.000761819	ENSRNOG00000001442;ENSRNOG00000002946;ENSRNOG00000004377;ENSRNOG00000009565;ENSRNOG00000009663;ENSRNOG00000015052;ENSRNOG00000019742;ENSRNOG00000020185;ENSRNOG00000020420;ENSRNOG00000020578;ENSRNOG00000020640;ENSRNOG00000028616;ENSRNOG00000031789;ENSRNOG00000055391;ENSRNOG00000058646;ENSRNOG00000058780
positive regulation of metabolic process	GO:0009893					122	3035	0.000274272	ENSRNOG00000000053;ENSRNOG00000000420;ENSRNOG00000000521;ENSRNOG00000001142;ENSRNOG00000001420;ENSRNOG00000001582;ENSRNOG00000001647;ENSRNOG00000001738;ENSRNOG00000002116;ENSRNOG00000002478;ENSRNOG00000002520;ENSRNOG00000002572;ENSRNOG00000002828;ENSRNOG00000003228;ENSRNOG00000003300;ENSRNOG00000003463;ENSRNOG00000003679;ENSRNOG00000003745;ENSRNOG00000003975;ENSRNOG00000004377;ENSRNOG00000004575;…	85	3035	5.01511e-07	ENSRNOG00000000053;ENSRNOG00000000165;ENSRNOG00000000521;ENSRNOG00000001030;ENSRNOG00000001142;ENSRNOG00000001442;ENSRNOG00000001738;ENSRNOG00000002278;ENSRNOG00000002292;ENSRNOG00000002478;ENSRNOG00000002520;ENSRNOG00000002572;ENSRNOG00000002802;ENSRNOG00000003228;ENSRNOG00000003260;ENSRNOG00000003302;ENSRNOG00000004294;ENSRNOG00000004377;ENSRNOG00000004726;ENSRNOG00000005615;ENSRNOG00000006331;…
apoptotic process	GO:0006915					72	1485	8.21295e-05	ENSRNOG00000000521;ENSRNOG00000001189;ENSRNOG00000001420;ENSRNOG00000001517;ENSRNOG00000003232;ENSRNOG00000003300;ENSRNOG00000003546;ENSRNOG00000003745;ENSRNOG00000003977;ENSRNOG00000004196;ENSRNOG00000004575;ENSRNOG00000004649;ENSRNOG00000005389;ENSRNOG00000005615;ENSRNOG00000005917;ENSRNOG00000006019;ENSRNOG00000006338;ENSRNOG00000006789;ENSRNOG00000007029;ENSRNOG00000007227;ENSRNOG00000007607;…	45	1485	0.000219397	ENSRNOG00000000521;ENSRNOG00000000827;ENSRNOG00000001442;ENSRNOG00000001517;ENSRNOG00000002946;ENSRNOG00000003232;ENSRNOG00000003302;ENSRNOG00000003977;ENSRNOG00000004294;ENSRNOG00000005615;ENSRNOG00000006789;ENSRNOG00000007029;ENSRNOG00000007545;ENSRNOG00000009284;ENSRNOG00000009565;ENSRNOG00000009663;ENSRNOG00000010558;ENSRNOG00000010643;ENSRNOG00000010728;ENSRNOG00000010944;ENSRNOG00000013265;…
negative regulation of fatty acid metabolic process	GO:0045922					5	20	0.00395863	ENSRNOG00000000658;ENSRNOG00000002478;ENSRNOG00000009488;ENSRNOG00000020578;ENSRNOG00000047503	3	20	0.034065	ENSRNOG00000002478;ENSRNOG00000009488;ENSRNOG00000020578
acyl-CoA biosynthetic process	GO:0071616					9	29	5.13262e-06	ENSRNOG00000000658;ENSRNOG00000001517;ENSRNOG00000006331;ENSRNOG00000007895;ENSRNOG00000009565;ENSRNOG00000009994;ENSRNOG00000016924;ENSRNOG00000018755;ENSRNOG00000048949	7	29	1.22929e-05	ENSRNOG00000001517;ENSRNOG00000006331;ENSRNOG00000009565;ENSRNOG00000009994;ENSRNOG00000016924;ENSRNOG00000018755;ENSRNOG00000048949
negative regulation of macromolecule metabolic process	GO:0010605					84	2183	0.0179834	ENSRNOG00000000420;ENSRNOG00000000521;ENSRNOG00000000658;ENSRNOG00000001189;ENSRNOG00000001582;ENSRNOG00000001647;ENSRNOG00000001738;ENSRNOG00000002693;ENSRNOG00000002828;ENSRNOG00000003232;ENSRNOG00000003300;ENSRNOG00000003463;ENSRNOG00000003745;ENSRNOG00000003977;ENSRNOG00000004649;ENSRNOG00000005389;ENSRNOG00000005615;ENSRNOG00000005715;ENSRNOG00000005917;ENSRNOG00000006328;ENSRNOG00000006338;…	52	2183	0.0103519	ENSRNOG00000000521;ENSRNOG00000001442;ENSRNOG00000001738;ENSRNOG00000002292;ENSRNOG00000002946;ENSRNOG00000003232;ENSRNOG00000003260;ENSRNOG00000003302;ENSRNOG00000003977;ENSRNOG00000004294;ENSRNOG00000004726;ENSRNOG00000005615;ENSRNOG00000006663;ENSRNOG00000006789;ENSRNOG00000006990;ENSRNOG00000007029;ENSRNOG00000007229;ENSRNOG00000009284;ENSRNOG00000009446;ENSRNOG00000009663;ENSRNOG00000010643;…
response to insulin	GO:0032868					22	246	6.18885e-05	ENSRNOG00000002128;ENSRNOG00000002478;ENSRNOG00000003463;ENSRNOG00000004377;ENSRNOG00000004649;ENSRNOG00000005389;ENSRNOG00000005513;ENSRNOG00000006589;ENSRNOG00000008047;ENSRNOG00000009565;ENSRNOG00000014597;ENSRNOG00000015654;ENSRNOG00000018237;ENSRNOG00000018903;ENSRNOG00000020185;ENSRNOG00000020420;ENSRNOG00000020578;ENSRNOG00000020723;ENSRNOG00000028616;ENSRNOG00000056076;ENSRNOG00000058646;…	16	246	5.79255e-05	ENSRNOG00000000165;ENSRNOG00000002478;ENSRNOG00000002946;ENSRNOG00000004377;ENSRNOG00000009565;ENSRNOG00000015052;ENSRNOG00000019422;ENSRNOG00000020185;ENSRNOG00000020420;ENSRNOG00000020480;ENSRNOG00000020578;ENSRNOG00000020640;ENSRNOG00000028616;ENSRNOG00000055391;ENSRNOG00000058646;ENSRNOG00000058780
regulation of reactive oxygen species metabolic process	GO:2000377					13	154	0.00707601	ENSRNOG00000000053;ENSRNOG00000000521;ENSRNOG00000004649;ENSRNOG00000005615;ENSRNOG00000007235;ENSRNOG00000012290;ENSRNOG00000013265;ENSRNOG00000017866;ENSRNOG00000018237;ENSRNOG00000018289;ENSRNOG00000046449;ENSRNOG00000056728;ENSRNOG00000059714	8	154	0.0283235	ENSRNOG00000000053;ENSRNOG00000000521;ENSRNOG00000002802;ENSRNOG00000005615;ENSRNOG00000013265;ENSRNOG00000019742;ENSRNOG00000056728;ENSRNOG00000059714
protein refolding	GO:0042026					8	34	0.000115424	ENSRNOG00000009920;ENSRNOG00000010558;ENSRNOG00000012106;ENSRNOG00000018294;ENSRNOG00000034093;ENSRNOG00000045654;ENSRNOG00000049128;ENSRNOG00000050647	7	34	3.33939e-05	ENSRNOG00000009920;ENSRNOG00000010558;ENSRNOG00000012106;ENSRNOG00000018294;ENSRNOG00000034093;ENSRNOG00000045654;ENSRNOG00000050647
negative regulation of programmed cell death	GO:0043069					40	748	0.00157549	ENSRNOG00000000521;ENSRNOG00000003300;ENSRNOG00000003977;ENSRNOG00000004649;ENSRNOG00000006338;ENSRNOG00000007029;ENSRNOG00000007227;ENSRNOG00000007607;ENSRNOG00000008706;ENSRNOG00000009565;ENSRNOG00000010558;ENSRNOG00000010643;ENSRNOG00000010944;ENSRNOG00000012772;ENSRNOG00000014117;ENSRNOG00000014350;ENSRNOG00000015703;ENSRNOG00000017866;ENSRNOG00000018237;ENSRNOG00000018289;ENSRNOG00000018294;…	30	748	6.49392e-05	ENSRNOG00000000521;ENSRNOG00000000827;ENSRNOG00000001442;ENSRNOG00000002946;ENSRNOG00000003977;ENSRNOG00000004294;ENSRNOG00000007029;ENSRNOG00000007545;ENSRNOG00000009565;ENSRNOG00000010558;ENSRNOG00000010643;ENSRNOG00000010728;ENSRNOG00000010944;ENSRNOG00000014117;ENSRNOG00000015052;ENSRNOG00000016122;ENSRNOG00000018294;ENSRNOG00000019428;ENSRNOG00000019638;ENSRNOG00000019742;ENSRNOG00000019834;…
cellular response to organic substance	GO:0071310					88	2035	0.00046422	ENSRNOG00000000053;ENSRNOG00000000967;ENSRNOG00000001420;ENSRNOG00000001926;ENSRNOG00000002116;ENSRNOG00000002128;ENSRNOG00000002520;ENSRNOG00000002572;ENSRNOG00000002693;ENSRNOG00000002828;ENSRNOG00000003463;ENSRNOG00000003745;ENSRNOG00000003975;ENSRNOG00000003977;ENSRNOG00000004006;ENSRNOG00000004377;ENSRNOG00000004575;ENSRNOG00000004649;ENSRNOG00000005389;ENSRNOG00000005513;ENSRNOG00000005542;…	69	2035	1.38054e-08	ENSRNOG00000000053;ENSRNOG00000000967;ENSRNOG00000001442;ENSRNOG00000001926;ENSRNOG00000002292;ENSRNOG00000002520;ENSRNOG00000002572;ENSRNOG00000002946;ENSRNOG00000003260;ENSRNOG00000003302;ENSRNOG00000003977;ENSRNOG00000004377;ENSRNOG00000004726;ENSRNOG00000005861;ENSRNOG00000006789;ENSRNOG00000007029;ENSRNOG00000007229;ENSRNOG00000009284;ENSRNOG00000009446;ENSRNOG00000009488;ENSRNOG00000009565;…
cellular response to nutrient levels	GO:0031669					16	206	0.00451667	ENSRNOG00000000521;ENSRNOG00000001189;ENSRNOG00000001738;ENSRNOG00000003463;ENSRNOG00000003745;ENSRNOG00000006305;ENSRNOG00000007235;ENSRNOG00000008012;ENSRNOG00000009565;ENSRNOG00000010643;ENSRNOG00000014117;ENSRNOG00000018294;ENSRNOG00000019428;ENSRNOG00000026293;ENSRNOG00000028616;ENSRNOG00000033169	10	206	0.0171024	ENSRNOG00000000521;ENSRNOG00000001738;ENSRNOG00000006305;ENSRNOG00000009565;ENSRNOG00000010643;ENSRNOG00000014117;ENSRNOG00000018294;ENSRNOG00000019428;ENSRNOG00000028616;ENSRNOG00000053362
homeostatic process	GO:0042592					64	1590	0.0232178	ENSRNOG00000000658;ENSRNOG00000000967;ENSRNOG00000001142;ENSRNOG00000001285;ENSRNOG00000001420;ENSRNOG00000001738;ENSRNOG00000001926;ENSRNOG00000002609;ENSRNOG00000002693;ENSRNOG00000003232;ENSRNOG00000003679;ENSRNOG00000004206;ENSRNOG00000004377;ENSRNOG00000004563;ENSRNOG00000004575;ENSRNOG00000004626;ENSRNOG00000004649;ENSRNOG00000004662;ENSRNOG00000005389;ENSRNOG00000005542;ENSRNOG00000005715;…	45	1590	0.0010114	ENSRNOG00000000967;ENSRNOG00000001142;ENSRNOG00000001738;ENSRNOG00000001926;ENSRNOG00000002292;ENSRNOG00000002609;ENSRNOG00000003232;ENSRNOG00000003302;ENSRNOG00000004377;ENSRNOG00000006789;ENSRNOG00000007139;ENSRNOG00000007545;ENSRNOG00000009088;ENSRNOG00000009284;ENSRNOG00000009488;ENSRNOG00000009565;ENSRNOG00000009663;ENSRNOG00000012443;ENSRNOG00000013552;ENSRNOG00000014117;ENSRNOG00000014448;…
cellular response to cholesterol	GO:0071397					4	18	0.0197759	ENSRNOG00000000967;ENSRNOG00000006338;ENSRNOG00000009488;ENSRNOG00000032871	3	18	0.0271233	ENSRNOG00000000967;ENSRNOG00000009488;ENSRNOG00000016552
response to calcium ion	GO:0051592					12	133	0.00658953	ENSRNOG00000000053;ENSRNOG00000002572;ENSRNOG00000003977;ENSRNOG00000005389;ENSRNOG00000008015;ENSRNOG00000010558;ENSRNOG00000012053;ENSRNOG00000018294;ENSRNOG00000023360;ENSRNOG00000026293;ENSRNOG00000042838;ENSRNOG00000053452	10	133	0.000986939	ENSRNOG00000000053;ENSRNOG00000002292;ENSRNOG00000002572;ENSRNOG00000003977;ENSRNOG00000010558;ENSRNOG00000018109;ENSRNOG00000018294;ENSRNOG00000023360;ENSRNOG00000042838;ENSRNOG00000053452
slow axonal transport	GO:1990832					2	3	0.0293177	ENSRNOG00000009920;ENSRNOG00000034093	2	3	0.00999092	ENSRNOG00000009920;ENSRNOG00000034093
cell death	GO:0008219					82	1646	9.16069e-06	ENSRNOG00000000521;ENSRNOG00000001189;ENSRNOG00000001420;ENSRNOG00000001517;ENSRNOG00000001738;ENSRNOG00000002572;ENSRNOG00000003232;ENSRNOG00000003300;ENSRNOG00000003546;ENSRNOG00000003745;ENSRNOG00000003977;ENSRNOG00000004196;ENSRNOG00000004575;ENSRNOG00000004649;ENSRNOG00000005389;ENSRNOG00000005615;ENSRNOG00000005917;ENSRNOG00000006019;ENSRNOG00000006338;ENSRNOG00000006789;ENSRNOG00000007029;…	50	1646	8.16174e-05	ENSRNOG00000000521;ENSRNOG00000000827;ENSRNOG00000001442;ENSRNOG00000001517;ENSRNOG00000001738;ENSRNOG00000002572;ENSRNOG00000002946;ENSRNOG00000003232;ENSRNOG00000003302;ENSRNOG00000003977;ENSRNOG00000004294;ENSRNOG00000005615;ENSRNOG00000006789;ENSRNOG00000007029;ENSRNOG00000007139;ENSRNOG00000007545;ENSRNOG00000009284;ENSRNOG00000009565;ENSRNOG00000009663;ENSRNOG00000010558;ENSRNOG00000010643;…
regulation of apoptotic process	GO:0042981					58	1214	0.00101303	ENSRNOG00000000521;ENSRNOG00000001420;ENSRNOG00000003232;ENSRNOG00000003300;ENSRNOG00000003546;ENSRNOG00000003745;ENSRNOG00000003977;ENSRNOG00000004196;ENSRNOG00000004649;ENSRNOG00000005389;ENSRNOG00000005615;ENSRNOG00000006019;ENSRNOG00000006338;ENSRNOG00000006789;ENSRNOG00000007029;ENSRNOG00000007227;ENSRNOG00000007607;ENSRNOG00000007964;ENSRNOG00000008706;ENSRNOG00000009068;ENSRNOG00000009284;…	39	1214	0.000257483	ENSRNOG00000000521;ENSRNOG00000000827;ENSRNOG00000001442;ENSRNOG00000002946;ENSRNOG00000003232;ENSRNOG00000003302;ENSRNOG00000003977;ENSRNOG00000004294;ENSRNOG00000005615;ENSRNOG00000006789;ENSRNOG00000007029;ENSRNOG00000007545;ENSRNOG00000009284;ENSRNOG00000009565;ENSRNOG00000009663;ENSRNOG00000010558;ENSRNOG00000010728;ENSRNOG00000010944;ENSRNOG00000014117;ENSRNOG00000015052;ENSRNOG00000016122;…
response to ketone	GO:1901654					17	234	0.00607752	ENSRNOG00000000053;ENSRNOG00000000521;ENSRNOG00000000967;ENSRNOG00000001926;ENSRNOG00000002693;ENSRNOG00000003463;ENSRNOG00000003977;ENSRNOG00000006589;ENSRNOG00000008012;ENSRNOG00000008015;ENSRNOG00000017120;ENSRNOG00000018289;ENSRNOG00000023150;ENSRNOG00000028616;ENSRNOG00000036984;ENSRNOG00000056076;ENSRNOG00000057626	12	234	0.00475297	ENSRNOG00000000053;ENSRNOG00000000521;ENSRNOG00000000967;ENSRNOG00000001926;ENSRNOG00000002292;ENSRNOG00000003977;ENSRNOG00000012123;ENSRNOG00000015052;ENSRNOG00000017120;ENSRNOG00000023150;ENSRNOG00000028616;ENSRNOG00000046727
regulation of biological quality	GO:0065008					127	3308	0.00126344	ENSRNOG00000000053;ENSRNOG00000000658;ENSRNOG00000000967;ENSRNOG00000001142;ENSRNOG00000001285;ENSRNOG00000001420;ENSRNOG00000001516;ENSRNOG00000001738;ENSRNOG00000001797;ENSRNOG00000001926;ENSRNOG00000002128;ENSRNOG00000002609;ENSRNOG00000002693;ENSRNOG00000002832;ENSRNOG00000003232;ENSRNOG00000003430;ENSRNOG00000003463;ENSRNOG00000003472;ENSRNOG00000003546;ENSRNOG00000003679;ENSRNOG00000003975;…	80	3308	0.000267347	ENSRNOG00000000053;ENSRNOG00000000781;ENSRNOG00000000967;ENSRNOG00000001142;ENSRNOG00000001442;ENSRNOG00000001738;ENSRNOG00000001782;ENSRNOG00000001797;ENSRNOG00000001926;ENSRNOG00000002278;ENSRNOG00000002292;ENSRNOG00000002609;ENSRNOG00000002832;ENSRNOG00000003232;ENSRNOG00000003302;ENSRNOG00000004377;ENSRNOG00000004726;ENSRNOG00000005861;ENSRNOG00000006663;ENSRNOG00000006789;ENSRNOG00000007139;…
triglyceride biosynthetic process	GO:0019432					5	28	0.0152449	ENSRNOG00000001189;ENSRNOG00000003463;ENSRNOG00000004377;ENSRNOG00000022268;ENSRNOG00000028616	5	28	0.00136356	ENSRNOG00000004377;ENSRNOG00000012404;ENSRNOG00000022268;ENSRNOG00000027434;ENSRNOG00000028616
response to external stimulus	GO:0009605					82	2097	0.0136587	ENSRNOG00000000521;ENSRNOG00000000658;ENSRNOG00000000814;ENSRNOG00000000967;ENSRNOG00000001189;ENSRNOG00000001285;ENSRNOG00000001369;ENSRNOG00000001415;ENSRNOG00000001420;ENSRNOG00000001738;ENSRNOG00000001926;ENSRNOG00000001989;ENSRNOG00000002520;ENSRNOG00000002991;ENSRNOG00000003300;ENSRNOG00000003463;ENSRNOG00000003745;ENSRNOG00000003977;ENSRNOG00000004649;ENSRNOG00000005542;ENSRNOG00000005615;…	62	2097	1.22929e-05	ENSRNOG00000000165;ENSRNOG00000000521;ENSRNOG00000000967;ENSRNOG00000001442;ENSRNOG00000001738;ENSRNOG00000001926;ENSRNOG00000002278;ENSRNOG00000002520;ENSRNOG00000002802;ENSRNOG00000002946;ENSRNOG00000003977;ENSRNOG00000004294;ENSRNOG00000004726;ENSRNOG00000005424;ENSRNOG00000005615;ENSRNOG00000005861;ENSRNOG00000006305;ENSRNOG00000006663;ENSRNOG00000006789;ENSRNOG00000007139;ENSRNOG00000009565;…
response to carbohydrate	GO:0009743					22	225	1.81945e-05	ENSRNOG00000000967;ENSRNOG00000001420;ENSRNOG00000002693;ENSRNOG00000003463;ENSRNOG00000004649;ENSRNOG00000005389;ENSRNOG00000005542;ENSRNOG00000007229;ENSRNOG00000008047;ENSRNOG00000009488;ENSRNOG00000009884;ENSRNOG00000013265;ENSRNOG00000016723;ENSRNOG00000017693;ENSRNOG00000018237;ENSRNOG00000020420;ENSRNOG00000020723;ENSRNOG00000020990;ENSRNOG00000028616;ENSRNOG00000049132;ENSRNOG00000055079;…	15	225	8.71106e-05	ENSRNOG00000000967;ENSRNOG00000007229;ENSRNOG00000009488;ENSRNOG00000013265;ENSRNOG00000015052;ENSRNOG00000016122;ENSRNOG00000017693;ENSRNOG00000019422;ENSRNOG00000020420;ENSRNOG00000020480;ENSRNOG00000028616;ENSRNOG00000048874;ENSRNOG00000049132;ENSRNOG00000055079;ENSRNOG00000058646
chaperone-mediated protein transport	GO:0072321					4	16	0.0135704	ENSRNOG00000009920;ENSRNOG00000019682;ENSRNOG00000034093;ENSRNOG00000059714	4	16	0.00182717	ENSRNOG00000009920;ENSRNOG00000019834;ENSRNOG00000034093;ENSRNOG00000059714
regulation of cellular catabolic process	GO:0031329					37	605	0.000217413	ENSRNOG00000000658;ENSRNOG00000001738;ENSRNOG00000002828;ENSRNOG00000003300;ENSRNOG00000003463;ENSRNOG00000004649;ENSRNOG00000006420;ENSRNOG00000006589;ENSRNOG00000007964;ENSRNOG00000008639;ENSRNOG00000012314;ENSRNOG00000014117;ENSRNOG00000014597;ENSRNOG00000015206;ENSRNOG00000015222;ENSRNOG00000017744;ENSRNOG00000018289;ENSRNOG00000018484;ENSRNOG00000018698;ENSRNOG00000018796;ENSRNOG00000018886;…	19	605	0.028007	ENSRNOG00000001738;ENSRNOG00000002292;ENSRNOG00000003302;ENSRNOG00000004726;ENSRNOG00000005861;ENSRNOG00000009663;ENSRNOG00000010421;ENSRNOG00000014117;ENSRNOG00000016456;ENSRNOG00000019742;ENSRNOG00000019834;ENSRNOG00000020298;ENSRNOG00000022392;ENSRNOG00000023271;ENSRNOG00000032917;ENSRNOG00000045654;ENSRNOG00000050647;ENSRNOG00000056457;ENSRNOG00000058646
regulation of cellular metabolic process	GO:0031323					174	5062	0.00980437	ENSRNOG00000000053;ENSRNOG00000000420;ENSRNOG00000000461;ENSRNOG00000000521;ENSRNOG00000000658;ENSRNOG00000001189;ENSRNOG00000001418;ENSRNOG00000001420;ENSRNOG00000001517;ENSRNOG00000001582;ENSRNOG00000001647;ENSRNOG00000001738;ENSRNOG00000002116;ENSRNOG00000002478;ENSRNOG00000002520;ENSRNOG00000002572;ENSRNOG00000002828;ENSRNOG00000002871;ENSRNOG00000003228;ENSRNOG00000003232;ENSRNOG00000003291;…	113	5062	8.83405e-05	ENSRNOG00000000053;ENSRNOG00000000165;ENSRNOG00000000520;ENSRNOG00000000521;ENSRNOG00000001030;ENSRNOG00000001442;ENSRNOG00000001517;ENSRNOG00000001738;ENSRNOG00000002278;ENSRNOG00000002292;ENSRNOG00000002478;ENSRNOG00000002520;ENSRNOG00000002572;ENSRNOG00000002802;ENSRNOG00000002946;ENSRNOG00000003228;ENSRNOG00000003232;ENSRNOG00000003260;ENSRNOG00000003302;ENSRNOG00000003977;ENSRNOG00000004294;…
response to monosaccharide	GO:0034284					18	197	0.000324692	ENSRNOG00000000967;ENSRNOG00000001420;ENSRNOG00000002693;ENSRNOG00000003463;ENSRNOG00000005389;ENSRNOG00000007229;ENSRNOG00000008047;ENSRNOG00000009488;ENSRNOG00000009884;ENSRNOG00000013265;ENSRNOG00000016723;ENSRNOG00000017693;ENSRNOG00000018237;ENSRNOG00000020420;ENSRNOG00000020723;ENSRNOG00000020990;ENSRNOG00000028616;ENSRNOG00000055079	12	197	0.0012501	ENSRNOG00000000967;ENSRNOG00000007229;ENSRNOG00000009488;ENSRNOG00000013265;ENSRNOG00000015052;ENSRNOG00000016122;ENSRNOG00000017693;ENSRNOG00000019422;ENSRNOG00000020420;ENSRNOG00000028616;ENSRNOG00000048874;ENSRNOG00000055079
positive regulation of macromolecule metabolic process	GO:0010604					103	2790	0.0188221	ENSRNOG00000000420;ENSRNOG00000000521;ENSRNOG00000001142;ENSRNOG00000001420;ENSRNOG00000001582;ENSRNOG00000001647;ENSRNOG00000001738;ENSRNOG00000002116;ENSRNOG00000002478;ENSRNOG00000002520;ENSRNOG00000002572;ENSRNOG00000002828;ENSRNOG00000003300;ENSRNOG00000003463;ENSRNOG00000003679;ENSRNOG00000003745;ENSRNOG00000003975;ENSRNOG00000004377;ENSRNOG00000004575;ENSRNOG00000004649;ENSRNOG00000005389;…	67	2790	0.00174373	ENSRNOG00000000521;ENSRNOG00000001030;ENSRNOG00000001142;ENSRNOG00000001738;ENSRNOG00000002278;ENSRNOG00000002292;ENSRNOG00000002478;ENSRNOG00000002520;ENSRNOG00000002572;ENSRNOG00000003260;ENSRNOG00000003302;ENSRNOG00000004294;ENSRNOG00000004377;ENSRNOG00000004726;ENSRNOG00000005615;ENSRNOG00000006789;ENSRNOG00000007040;ENSRNOG00000007229;ENSRNOG00000009284;ENSRNOG00000009446;ENSRNOG00000009663;…
organic cyclic compound biosynthetic process	GO:1901362					130	3516	0.00441868	ENSRNOG00000000064;ENSRNOG00000000420;ENSRNOG00000000461;ENSRNOG00000000521;ENSRNOG00000000658;ENSRNOG00000000909;ENSRNOG00000001189;ENSRNOG00000001369;ENSRNOG00000001517;ENSRNOG00000001582;ENSRNOG00000001647;ENSRNOG00000001797;ENSRNOG00000002128;ENSRNOG00000002478;ENSRNOG00000002520;ENSRNOG00000002693;ENSRNOG00000002828;ENSRNOG00000003291;ENSRNOG00000003300;ENSRNOG00000003463;ENSRNOG00000003679;…	87	3516	4.92291e-05	ENSRNOG00000000521;ENSRNOG00000000909;ENSRNOG00000001030;ENSRNOG00000001442;ENSRNOG00000001517;ENSRNOG00000001797;ENSRNOG00000002292;ENSRNOG00000002478;ENSRNOG00000002520;ENSRNOG00000002826;ENSRNOG00000003260;ENSRNOG00000003302;ENSRNOG00000003977;ENSRNOG00000004294;ENSRNOG00000004342;ENSRNOG00000004377;ENSRNOG00000005861;ENSRNOG00000006331;ENSRNOG00000006663;ENSRNOG00000006789;ENSRNOG00000007229;…
cellular response to stress	GO:0033554					78	1558	1.38496e-05	ENSRNOG00000000053;ENSRNOG00000000521;ENSRNOG00000001189;ENSRNOG00000001285;ENSRNOG00000001517;ENSRNOG00000001582;ENSRNOG00000002478;ENSRNOG00000003300;ENSRNOG00000003463;ENSRNOG00000003745;ENSRNOG00000003977;ENSRNOG00000004006;ENSRNOG00000004575;ENSRNOG00000004649;ENSRNOG00000005615;ENSRNOG00000005917;ENSRNOG00000006305;ENSRNOG00000006589;ENSRNOG00000006789;ENSRNOG00000007029;ENSRNOG00000007964;…	47	1558	0.000157007	ENSRNOG00000000053;ENSRNOG00000000521;ENSRNOG00000000827;ENSRNOG00000001517;ENSRNOG00000002292;ENSRNOG00000002478;ENSRNOG00000003977;ENSRNOG00000004726;ENSRNOG00000005615;ENSRNOG00000006305;ENSRNOG00000006789;ENSRNOG00000007029;ENSRNOG00000009565;ENSRNOG00000009663;ENSRNOG00000009920;ENSRNOG00000010558;ENSRNOG00000010728;ENSRNOG00000010944;ENSRNOG00000012826;ENSRNOG00000013408;ENSRNOG00000014117;…
negative regulation of cellular process	GO:0048523					136	3932	0.0304152	ENSRNOG00000000053;ENSRNOG00000000420;ENSRNOG00000000521;ENSRNOG00000000658;ENSRNOG00000001189;ENSRNOG00000001582;ENSRNOG00000001647;ENSRNOG00000001738;ENSRNOG00000002478;ENSRNOG00000002520;ENSRNOG00000002572;ENSRNOG00000002693;ENSRNOG00000002828;ENSRNOG00000002947;ENSRNOG00000003228;ENSRNOG00000003232;ENSRNOG00000003300;ENSRNOG00000003463;ENSRNOG00000003745;ENSRNOG00000003977;ENSRNOG00000004006;…	88	3932	0.00131808	ENSRNOG00000000053;ENSRNOG00000000521;ENSRNOG00000000827;ENSRNOG00000001442;ENSRNOG00000001738;ENSRNOG00000002292;ENSRNOG00000002478;ENSRNOG00000002520;ENSRNOG00000002572;ENSRNOG00000002946;ENSRNOG00000003228;ENSRNOG00000003232;ENSRNOG00000003260;ENSRNOG00000003302;ENSRNOG00000003977;ENSRNOG00000004294;ENSRNOG00000004726;ENSRNOG00000005615;ENSRNOG00000006663;ENSRNOG00000006789;ENSRNOG00000006990;…
T cell mediated cytotoxicity	GO:0001913					6	47	0.0252043	ENSRNOG00000020578;ENSRNOG00000042905;ENSRNOG00000045654;ENSRNOG00000045924;ENSRNOG00000050210;ENSRNOG00000050647	5	47	0.0103135	ENSRNOG00000020578;ENSRNOG00000038999;ENSRNOG00000045654;ENSRNOG00000045924;ENSRNOG00000050647
aromatic compound biosynthetic process	GO:0019438					122	3416	0.0204279	ENSRNOG00000000064;ENSRNOG00000000420;ENSRNOG00000000461;ENSRNOG00000000521;ENSRNOG00000000658;ENSRNOG00000000909;ENSRNOG00000001189;ENSRNOG00000001369;ENSRNOG00000001517;ENSRNOG00000001582;ENSRNOG00000001647;ENSRNOG00000001797;ENSRNOG00000002128;ENSRNOG00000002478;ENSRNOG00000002520;ENSRNOG00000002693;ENSRNOG00000002828;ENSRNOG00000003291;ENSRNOG00000003300;ENSRNOG00000003463;ENSRNOG00000003679;…	70	3416	0.0448669	ENSRNOG00000000521;ENSRNOG00000000909;ENSRNOG00000001030;ENSRNOG00000001517;ENSRNOG00000001797;ENSRNOG00000002292;ENSRNOG00000002478;ENSRNOG00000002520;ENSRNOG00000003260;ENSRNOG00000003302;ENSRNOG00000003977;ENSRNOG00000004294;ENSRNOG00000004342;ENSRNOG00000004377;ENSRNOG00000006331;ENSRNOG00000006663;ENSRNOG00000006789;ENSRNOG00000007229;ENSRNOG00000008927;ENSRNOG00000009094;ENSRNOG00000009284;…
response to purine-containing compound	GO:0014074					14	160	0.00354768	ENSRNOG00000000967;ENSRNOG00000002116;ENSRNOG00000002693;ENSRNOG00000003463;ENSRNOG00000003977;ENSRNOG00000004649;ENSRNOG00000008015;ENSRNOG00000018294;ENSRNOG00000020420;ENSRNOG00000020723;ENSRNOG00000026293;ENSRNOG00000028616;ENSRNOG00000056457;ENSRNOG00000058646	12	160	0.000204702	ENSRNOG00000000165;ENSRNOG00000000967;ENSRNOG00000003977;ENSRNOG00000009663;ENSRNOG00000012123;ENSRNOG00000015052;ENSRNOG00000016552;ENSRNOG00000018294;ENSRNOG00000020420;ENSRNOG00000028616;ENSRNOG00000056457;ENSRNOG00000058646
negative regulation of protein phosphorylation	GO:0001933					19	342	0.0403663	ENSRNOG00000000521;ENSRNOG00000001738;ENSRNOG00000003232;ENSRNOG00000003745;ENSRNOG00000003977;ENSRNOG00000004649;ENSRNOG00000005389;ENSRNOG00000005615;ENSRNOG00000006338;ENSRNOG00000007029;ENSRNOG00000010235;ENSRNOG00000018237;ENSRNOG00000018289;ENSRNOG00000020578;ENSRNOG00000020723;ENSRNOG00000023546;ENSRNOG00000026293;ENSRNOG00000026643;ENSRNOG00000027728	13	342	0.0271556	ENSRNOG00000000521;ENSRNOG00000001738;ENSRNOG00000002946;ENSRNOG00000003232;ENSRNOG00000003302;ENSRNOG00000003977;ENSRNOG00000005615;ENSRNOG00000007029;ENSRNOG00000016122;ENSRNOG00000020578;ENSRNOG00000023546;ENSRNOG00000026643;ENSRNOG00000047598
cellular response to hypoxia	GO:0071456					12	125	0.00415846	ENSRNOG00000001517;ENSRNOG00000001582;ENSRNOG00000006589;ENSRNOG00000010944;ENSRNOG00000014117;ENSRNOG00000018484;ENSRNOG00000019428;ENSRNOG00000020723;ENSRNOG00000023433;ENSRNOG00000028616;ENSRNOG00000056076;ENSRNOG00000058646	8	125	0.00999092	ENSRNOG00000001517;ENSRNOG00000010944;ENSRNOG00000014117;ENSRNOG00000019422;ENSRNOG00000019428;ENSRNOG00000019638;ENSRNOG00000028616;ENSRNOG00000058646
cellular response to organic cyclic compound	GO:0071407					30	506	0.002107	ENSRNOG00000000967;ENSRNOG00000001420;ENSRNOG00000002116;ENSRNOG00000004649;ENSRNOG00000005389;ENSRNOG00000006338;ENSRNOG00000007029;ENSRNOG00000007229;ENSRNOG00000007390;ENSRNOG00000007607;ENSRNOG00000008012;ENSRNOG00000009284;ENSRNOG00000009488;ENSRNOG00000009884;ENSRNOG00000010643;ENSRNOG00000013954;ENSRNOG00000014448;ENSRNOG00000017120;ENSRNOG00000018237;ENSRNOG00000018289;ENSRNOG00000018294;…	27	506	1.50046e-06	ENSRNOG00000000967;ENSRNOG00000002292;ENSRNOG00000003260;ENSRNOG00000005861;ENSRNOG00000007029;ENSRNOG00000007229;ENSRNOG00000009284;ENSRNOG00000009446;ENSRNOG00000009488;ENSRNOG00000009663;ENSRNOG00000010643;ENSRNOG00000012123;ENSRNOG00000013954;ENSRNOG00000014448;ENSRNOG00000015052;ENSRNOG00000016552;ENSRNOG00000017120;ENSRNOG00000018294;ENSRNOG00000019742;ENSRNOG00000019834;ENSRNOG00000020420;…
negative regulation of metabolic process	GO:0009892					93	2390	0.00760239	ENSRNOG00000000053;ENSRNOG00000000420;ENSRNOG00000000521;ENSRNOG00000000658;ENSRNOG00000001189;ENSRNOG00000001582;ENSRNOG00000001647;ENSRNOG00000001738;ENSRNOG00000002478;ENSRNOG00000002693;ENSRNOG00000002828;ENSRNOG00000003232;ENSRNOG00000003300;ENSRNOG00000003463;ENSRNOG00000003745;ENSRNOG00000003977;ENSRNOG00000004649;ENSRNOG00000005389;ENSRNOG00000005615;ENSRNOG00000005715;ENSRNOG00000005917;…	59	2390	0.00238571	ENSRNOG00000000053;ENSRNOG00000000521;ENSRNOG00000001442;ENSRNOG00000001738;ENSRNOG00000002292;ENSRNOG00000002478;ENSRNOG00000002946;ENSRNOG00000003232;ENSRNOG00000003260;ENSRNOG00000003302;ENSRNOG00000003977;ENSRNOG00000004294;ENSRNOG00000004726;ENSRNOG00000005615;ENSRNOG00000006663;ENSRNOG00000006789;ENSRNOG00000006990;ENSRNOG00000007029;ENSRNOG00000007229;ENSRNOG00000009284;ENSRNOG00000009446;…
cellular response to monosaccharide stimulus	GO:0071326					11	125	0.0125175	ENSRNOG00000000967;ENSRNOG00000001420;ENSRNOG00000002693;ENSRNOG00000005389;ENSRNOG00000009488;ENSRNOG00000009884;ENSRNOG00000016723;ENSRNOG00000017693;ENSRNOG00000020990;ENSRNOG00000028616;ENSRNOG00000055079	7	125	0.0325658	ENSRNOG00000000967;ENSRNOG00000009488;ENSRNOG00000015052;ENSRNOG00000016122;ENSRNOG00000017693;ENSRNOG00000028616;ENSRNOG00000055079
response to decreased oxygen levels	GO:0036293					23	311	0.000621243	ENSRNOG00000000053;ENSRNOG00000001420;ENSRNOG00000001517;ENSRNOG00000001582;ENSRNOG00000006589;ENSRNOG00000008012;ENSRNOG00000008553;ENSRNOG00000010944;ENSRNOG00000013265;ENSRNOG00000014117;ENSRNOG00000015206;ENSRNOG00000016166;ENSRNOG00000018484;ENSRNOG00000019428;ENSRNOG00000019915;ENSRNOG00000020420;ENSRNOG00000020723;ENSRNOG00000023433;ENSRNOG00000028616;ENSRNOG00000029971;ENSRNOG00000033169;…	14	311	0.00562662	ENSRNOG00000000053;ENSRNOG00000001517;ENSRNOG00000007545;ENSRNOG00000007763;ENSRNOG00000010944;ENSRNOG00000013265;ENSRNOG00000014117;ENSRNOG00000016166;ENSRNOG00000019422;ENSRNOG00000019428;ENSRNOG00000019638;ENSRNOG00000020420;ENSRNOG00000028616;ENSRNOG00000058646
response to glucagon	GO:0033762					4	21	0.0307573	ENSRNOG00000003463;ENSRNOG00000008012;ENSRNOG00000020990;ENSRNOG00000028616	3	21	0.0375698	ENSRNOG00000000165;ENSRNOG00000028616;ENSRNOG00000046727
negative regulation of transcription from RNA polymerase II promoter in response to stress	GO:0097201					5	10	0.000128687	ENSRNOG00000020298;ENSRNOG00000021824;ENSRNOG00000026293;ENSRNOG00000045654;ENSRNOG00000050647	4	10	0.000301262	ENSRNOG00000020298;ENSRNOG00000021824;ENSRNOG00000045654;ENSRNOG00000050647
regulation of apoptotic signaling pathway	GO:2001233					20	314	0.00941402	ENSRNOG00000001420;ENSRNOG00000003232;ENSRNOG00000003546;ENSRNOG00000003745;ENSRNOG00000004649;ENSRNOG00000006019;ENSRNOG00000006789;ENSRNOG00000010558;ENSRNOG00000010944;ENSRNOG00000011542;ENSRNOG00000014117;ENSRNOG00000018237;ENSRNOG00000018289;ENSRNOG00000018796;ENSRNOG00000019428;ENSRNOG00000020723;ENSRNOG00000023271;ENSRNOG00000023546;ENSRNOG00000046112;ENSRNOG00000058920	12	314	0.0343143	ENSRNOG00000003232;ENSRNOG00000003302;ENSRNOG00000006789;ENSRNOG00000010558;ENSRNOG00000010728;ENSRNOG00000010944;ENSRNOG00000014117;ENSRNOG00000019428;ENSRNOG00000019638;ENSRNOG00000023271;ENSRNOG00000023546;ENSRNOG00000046112
negative regulation of kinase activity	GO:0033673					14	201	0.0222309	ENSRNOG00000000521;ENSRNOG00000003977;ENSRNOG00000004649;ENSRNOG00000005615;ENSRNOG00000006338;ENSRNOG00000007029;ENSRNOG00000010235;ENSRNOG00000018237;ENSRNOG00000018289;ENSRNOG00000020578;ENSRNOG00000020723;ENSRNOG00000023546;ENSRNOG00000026643;ENSRNOG00000027728	9	201	0.0377932	ENSRNOG00000000521;ENSRNOG00000003977;ENSRNOG00000005615;ENSRNOG00000007029;ENSRNOG00000016122;ENSRNOG00000020578;ENSRNOG00000023546;ENSRNOG00000026643;ENSRNOG00000048874
purine nucleoside bisphosphate biosynthetic process	GO:0034033					9	40	5.07938e-05	ENSRNOG00000000658;ENSRNOG00000001517;ENSRNOG00000006331;ENSRNOG00000007895;ENSRNOG00000009565;ENSRNOG00000009994;ENSRNOG00000016924;ENSRNOG00000018755;ENSRNOG00000048949	7	40	8.83405e-05	ENSRNOG00000001517;ENSRNOG00000006331;ENSRNOG00000009565;ENSRNOG00000009994;ENSRNOG00000016924;ENSRNOG00000018755;ENSRNOG00000048949
cellular response to chemical stimulus	GO:0070887					113	2532	9.16069e-06	ENSRNOG00000000053;ENSRNOG00000000967;ENSRNOG00000001285;ENSRNOG00000001420;ENSRNOG00000001517;ENSRNOG00000001582;ENSRNOG00000001797;ENSRNOG00000001926;ENSRNOG00000002116;ENSRNOG00000002128;ENSRNOG00000002520;ENSRNOG00000002572;ENSRNOG00000002693;ENSRNOG00000002828;ENSRNOG00000003463;ENSRNOG00000003745;ENSRNOG00000003975;ENSRNOG00000003977;ENSRNOG00000004006;ENSRNOG00000004342;ENSRNOG00000004377;…	86	2532	4.73279e-11	ENSRNOG00000000053;ENSRNOG00000000967;ENSRNOG00000001442;ENSRNOG00000001517;ENSRNOG00000001797;ENSRNOG00000001926;ENSRNOG00000002292;ENSRNOG00000002520;ENSRNOG00000002572;ENSRNOG00000002802;ENSRNOG00000002946;ENSRNOG00000003260;ENSRNOG00000003302;ENSRNOG00000003977;ENSRNOG00000004342;ENSRNOG00000004377;ENSRNOG00000004726;ENSRNOG00000005861;ENSRNOG00000006789;ENSRNOG00000007029;ENSRNOG00000007229;…
tissue development	GO:0009888					61	1536	0.0351708	ENSRNOG00000000186;ENSRNOG00000000521;ENSRNOG00000000967;ENSRNOG00000001189;ENSRNOG00000001647;ENSRNOG00000001926;ENSRNOG00000002572;ENSRNOG00000003232;ENSRNOG00000003300;ENSRNOG00000003745;ENSRNOG00000003975;ENSRNOG00000004649;ENSRNOG00000005715;ENSRNOG00000006338;ENSRNOG00000006589;ENSRNOG00000007607;ENSRNOG00000008012;ENSRNOG00000008015;ENSRNOG00000008553;ENSRNOG00000008706;ENSRNOG00000009284;…	42	1536	0.00320013	ENSRNOG00000000521;ENSRNOG00000000967;ENSRNOG00000001442;ENSRNOG00000001926;ENSRNOG00000002278;ENSRNOG00000002572;ENSRNOG00000002946;ENSRNOG00000003232;ENSRNOG00000003302;ENSRNOG00000004294;ENSRNOG00000007763;ENSRNOG00000008519;ENSRNOG00000009088;ENSRNOG00000009284;ENSRNOG00000009446;ENSRNOG00000010643;ENSRNOG00000011857;ENSRNOG00000012428;ENSRNOG00000012826;ENSRNOG00000013133;ENSRNOG00000013265;…
response to peptide hormone	GO:0043434					31	388	1.06808e-05	ENSRNOG00000002128;ENSRNOG00000002478;ENSRNOG00000002572;ENSRNOG00000003300;ENSRNOG00000003463;ENSRNOG00000004377;ENSRNOG00000004649;ENSRNOG00000005389;ENSRNOG00000005513;ENSRNOG00000006338;ENSRNOG00000006589;ENSRNOG00000007607;ENSRNOG00000008012;ENSRNOG00000008047;ENSRNOG00000009565;ENSRNOG00000014597;ENSRNOG00000015654;ENSRNOG00000016660;ENSRNOG00000018237;ENSRNOG00000018903;ENSRNOG00000020185;…	23	388	2.33406e-06	ENSRNOG00000000165;ENSRNOG00000001442;ENSRNOG00000002478;ENSRNOG00000002572;ENSRNOG00000002946;ENSRNOG00000004377;ENSRNOG00000009565;ENSRNOG00000009663;ENSRNOG00000015052;ENSRNOG00000019422;ENSRNOG00000019742;ENSRNOG00000020185;ENSRNOG00000020420;ENSRNOG00000020480;ENSRNOG00000020578;ENSRNOG00000020640;ENSRNOG00000028616;ENSRNOG00000030538;ENSRNOG00000031789;ENSRNOG00000046727;ENSRNOG00000055391;…
cellular response to nitrogen compound	GO:1901699					30	558	0.00849165	ENSRNOG00000000053;ENSRNOG00000001420;ENSRNOG00000002116;ENSRNOG00000002128;ENSRNOG00000003463;ENSRNOG00000004377;ENSRNOG00000004649;ENSRNOG00000005389;ENSRNOG00000005513;ENSRNOG00000007235;ENSRNOG00000007607;ENSRNOG00000008012;ENSRNOG00000009565;ENSRNOG00000014597;ENSRNOG00000015654;ENSRNOG00000017786;ENSRNOG00000018237;ENSRNOG00000018294;ENSRNOG00000018903;ENSRNOG00000020185;ENSRNOG00000020420;…	21	558	0.00294871	ENSRNOG00000000053;ENSRNOG00000001442;ENSRNOG00000002292;ENSRNOG00000002946;ENSRNOG00000004377;ENSRNOG00000009565;ENSRNOG00000009663;ENSRNOG00000012123;ENSRNOG00000015052;ENSRNOG00000018294;ENSRNOG00000019742;ENSRNOG00000020185;ENSRNOG00000020420;ENSRNOG00000020578;ENSRNOG00000020640;ENSRNOG00000028616;ENSRNOG00000031789;ENSRNOG00000055391;ENSRNOG00000056457;ENSRNOG00000058646;ENSRNOG00000058780
regulation of ATPase activity	GO:0043462					7	64	0.0265194	ENSRNOG00000007029;ENSRNOG00000010558;ENSRNOG00000013011;ENSRNOG00000018176;ENSRNOG00000021824;ENSRNOG00000024849;ENSRNOG00000052142	5	64	0.031122	ENSRNOG00000007029;ENSRNOG00000010558;ENSRNOG00000016731;ENSRNOG00000021824;ENSRNOG00000052142
cellular response to hormone stimulus	GO:0032870					37	596	0.000160726	ENSRNOG00000000967;ENSRNOG00000002128;ENSRNOG00000003463;ENSRNOG00000003977;ENSRNOG00000004377;ENSRNOG00000004649;ENSRNOG00000005389;ENSRNOG00000005513;ENSRNOG00000005542;ENSRNOG00000007029;ENSRNOG00000007229;ENSRNOG00000007607;ENSRNOG00000008012;ENSRNOG00000008015;ENSRNOG00000009284;ENSRNOG00000009565;ENSRNOG00000010643;ENSRNOG00000014448;ENSRNOG00000014597;ENSRNOG00000015654;ENSRNOG00000017120;…	33	596	2.11294e-08	ENSRNOG00000000967;ENSRNOG00000001442;ENSRNOG00000002292;ENSRNOG00000002946;ENSRNOG00000003260;ENSRNOG00000003977;ENSRNOG00000004377;ENSRNOG00000005861;ENSRNOG00000007029;ENSRNOG00000007229;ENSRNOG00000009284;ENSRNOG00000009446;ENSRNOG00000009565;ENSRNOG00000009663;ENSRNOG00000010643;ENSRNOG00000014448;ENSRNOG00000015052;ENSRNOG00000016552;ENSRNOG00000016957;ENSRNOG00000017120;ENSRNOG00000019742;…
regulation of metabolic process	GO:0019222					193	5422	0.000684948	ENSRNOG00000000053;ENSRNOG00000000420;ENSRNOG00000000461;ENSRNOG00000000521;ENSRNOG00000000658;ENSRNOG00000001142;ENSRNOG00000001189;ENSRNOG00000001418;ENSRNOG00000001420;ENSRNOG00000001517;ENSRNOG00000001582;ENSRNOG00000001647;ENSRNOG00000001738;ENSRNOG00000002116;ENSRNOG00000002478;ENSRNOG00000002520;ENSRNOG00000002572;ENSRNOG00000002693;ENSRNOG00000002828;ENSRNOG00000002871;ENSRNOG00000003228;…	126	5422	1.82369e-06	ENSRNOG00000000053;ENSRNOG00000000165;ENSRNOG00000000520;ENSRNOG00000000521;ENSRNOG00000001030;ENSRNOG00000001142;ENSRNOG00000001442;ENSRNOG00000001517;ENSRNOG00000001738;ENSRNOG00000002278;ENSRNOG00000002292;ENSRNOG00000002478;ENSRNOG00000002520;ENSRNOG00000002572;ENSRNOG00000002802;ENSRNOG00000002946;ENSRNOG00000003228;ENSRNOG00000003232;ENSRNOG00000003260;ENSRNOG00000003302;ENSRNOG00000003977;…
negative regulation of cellular metabolic process	GO:0031324					86	2154	0.00617806	ENSRNOG00000000053;ENSRNOG00000000420;ENSRNOG00000000521;ENSRNOG00000000658;ENSRNOG00000001189;ENSRNOG00000001582;ENSRNOG00000001647;ENSRNOG00000001738;ENSRNOG00000002478;ENSRNOG00000002828;ENSRNOG00000003232;ENSRNOG00000003300;ENSRNOG00000003463;ENSRNOG00000003745;ENSRNOG00000003977;ENSRNOG00000004649;ENSRNOG00000005389;ENSRNOG00000005615;ENSRNOG00000005715;ENSRNOG00000005917;ENSRNOG00000006328;…	56	2154	0.00109026	ENSRNOG00000000053;ENSRNOG00000000521;ENSRNOG00000001442;ENSRNOG00000001738;ENSRNOG00000002292;ENSRNOG00000002478;ENSRNOG00000002946;ENSRNOG00000003232;ENSRNOG00000003260;ENSRNOG00000003302;ENSRNOG00000003977;ENSRNOG00000004294;ENSRNOG00000004726;ENSRNOG00000005615;ENSRNOG00000006663;ENSRNOG00000006789;ENSRNOG00000006990;ENSRNOG00000007029;ENSRNOG00000007229;ENSRNOG00000009284;ENSRNOG00000009446;…
regulation of T cell mediated cytotoxicity	GO:0001914					6	35	0.0069466	ENSRNOG00000020578;ENSRNOG00000042905;ENSRNOG00000045654;ENSRNOG00000045924;ENSRNOG00000050210;ENSRNOG00000050647	5	35	0.00353463	ENSRNOG00000020578;ENSRNOG00000038999;ENSRNOG00000045654;ENSRNOG00000045924;ENSRNOG00000050647
response to temperature stimulus	GO:0009266					20	173	6.48015e-06	ENSRNOG00000000521;ENSRNOG00000001285;ENSRNOG00000004575;ENSRNOG00000006589;ENSRNOG00000007029;ENSRNOG00000007235;ENSRNOG00000007964;ENSRNOG00000008015;ENSRNOG00000009920;ENSRNOG00000012106;ENSRNOG00000014117;ENSRNOG00000018294;ENSRNOG00000020298;ENSRNOG00000020420;ENSRNOG00000026643;ENSRNOG00000034093;ENSRNOG00000045654;ENSRNOG00000050647;ENSRNOG00000056076;ENSRNOG00000059714	14	173	2.42399e-05	ENSRNOG00000000521;ENSRNOG00000007029;ENSRNOG00000009920;ENSRNOG00000012106;ENSRNOG00000014117;ENSRNOG00000018294;ENSRNOG00000020298;ENSRNOG00000020420;ENSRNOG00000026643;ENSRNOG00000034093;ENSRNOG00000045654;ENSRNOG00000046727;ENSRNOG00000050647;ENSRNOG00000059714
propionate metabolic process	GO:0019541					2	4	0.0490987	ENSRNOG00000018755;ENSRNOG00000028616	2	4	0.0174376	ENSRNOG00000018755;ENSRNOG00000028616
cellular response to calcium ion	GO:0071277					9	68	0.00251	ENSRNOG00000000053;ENSRNOG00000002572;ENSRNOG00000005389;ENSRNOG00000008015;ENSRNOG00000010558;ENSRNOG00000018294;ENSRNOG00000023360;ENSRNOG00000026293;ENSRNOG00000042838	7	68	0.00174373	ENSRNOG00000000053;ENSRNOG00000002572;ENSRNOG00000010558;ENSRNOG00000018109;ENSRNOG00000018294;ENSRNOG00000023360;ENSRNOG00000042838
response to cholesterol	GO:0070723					6	27	0.00200142	ENSRNOG00000000967;ENSRNOG00000006338;ENSRNOG00000009488;ENSRNOG00000013265;ENSRNOG00000020696;ENSRNOG00000032871	5	27	0.00118797	ENSRNOG00000000967;ENSRNOG00000009488;ENSRNOG00000013265;ENSRNOG00000016552;ENSRNOG00000020696
positive regulation of reactive oxygen species metabolic process	GO:2000379					9	81	0.00754008	ENSRNOG00000000053;ENSRNOG00000000521;ENSRNOG00000004649;ENSRNOG00000005615;ENSRNOG00000013265;ENSRNOG00000018237;ENSRNOG00000018289;ENSRNOG00000046449;ENSRNOG00000059714	6	81	0.0188184	ENSRNOG00000000053;ENSRNOG00000000521;ENSRNOG00000002802;ENSRNOG00000005615;ENSRNOG00000013265;ENSRNOG00000059714
cellular response to decreased oxygen levels	GO:0036294					13	134	0.00225897	ENSRNOG00000001517;ENSRNOG00000001582;ENSRNOG00000006589;ENSRNOG00000010944;ENSRNOG00000014117;ENSRNOG00000018484;ENSRNOG00000019428;ENSRNOG00000020723;ENSRNOG00000023433;ENSRNOG00000028616;ENSRNOG00000033169;ENSRNOG00000056076;ENSRNOG00000058646	8	134	0.0143215	ENSRNOG00000001517;ENSRNOG00000010944;ENSRNOG00000014117;ENSRNOG00000019422;ENSRNOG00000019428;ENSRNOG00000019638;ENSRNOG00000028616;ENSRNOG00000058646
regulation of cholesterol biosynthetic process	GO:0045540	5	13	0.000144656	ENSRNOG00000001442;ENSRNOG00000005542;ENSRNOG00000009488;ENSRNOG00000012911;ENSRNOG00000020853
regulation of sterol biosynthetic process	GO:0106118	5	13	0.000144656	ENSRNOG00000001442;ENSRNOG00000005542;ENSRNOG00000009488;ENSRNOG00000012911;ENSRNOG00000020853
proton transmembrane transport	GO:1902600	12	145	0.000707563	ENSRNOG00000003232;ENSRNOG00000003269;ENSRNOG00000007235;ENSRNOG00000008218;ENSRNOG00000010558;ENSRNOG00000016000;ENSRNOG00000029707;ENSRNOG00000030700;ENSRNOG00000031766;ENSRNOG00000031979;ENSRNOG00000034234;ENSRNOG00000046299
electron transport coupled proton transport	GO:0015990	3	4	0.00112865	ENSRNOG00000029707;ENSRNOG00000031766;ENSRNOG00000034234
energy coupled proton transmembrane transport, against electrochemical gradient	GO:0015988	6	36	0.00187349	ENSRNOG00000003269;ENSRNOG00000007235;ENSRNOG00000008218;ENSRNOG00000029707;ENSRNOG00000031766;ENSRNOG00000034234
regulation of cholesterol metabolic process	GO:0090181	5	23	0.00213496	ENSRNOG00000001442;ENSRNOG00000005542;ENSRNOG00000009488;ENSRNOG00000012911;ENSRNOG00000020853
10-formyltetrahydrofolate catabolic process	GO:0009258	2	2	0.00991914	ENSRNOG00000008586;ENSRNOG00000047023
folic acid-containing compound catabolic process	GO:0009397	2	2	0.00991914	ENSRNOG00000008586;ENSRNOG00000047023
nitrate metabolic process	GO:0042126	2	2	0.00991914	ENSRNOG00000001442;ENSRNOG00000005987
pteridine-containing compound catabolic process	GO:0042560	2	2	0.00991914	ENSRNOG00000008586;ENSRNOG00000047023
carnitine metabolic process	GO:0009437	3	10	0.017862	ENSRNOG00000001442;ENSRNOG00000006779;ENSRNOG00000014254
regulation of alcohol biosynthetic process	GO:1902930	5	39	0.0183255	ENSRNOG00000001442;ENSRNOG00000005542;ENSRNOG00000009488;ENSRNOG00000012911;ENSRNOG00000020853
ATP hydrolysis coupled cation transmembrane transport	GO:0099132	6	59	0.0187507	ENSRNOG00000003269;ENSRNOG00000007235;ENSRNOG00000008218;ENSRNOG00000016000;ENSRNOG00000031979;ENSRNOG00000046299
organonitrogen compound catabolic process	GO:1901565	34	1049	0.021014	ENSRNOG00000000571;ENSRNOG00000005266;ENSRNOG00000005424;ENSRNOG00000005437;ENSRNOG00000005542;ENSRNOG00000006663;ENSRNOG00000008586;ENSRNOG00000008830;ENSRNOG00000009982;ENSRNOG00000010580;ENSRNOG00000010725;ENSRNOG00000010838;ENSRNOG00000011351;ENSRNOG00000011573;ENSRNOG00000012237;ENSRNOG00000012862;ENSRNOG00000012911;ENSRNOG00000013439;ENSRNOG00000014204;ENSRNOG00000014448;ENSRNOG00000015953;…
nucleoside triphosphate biosynthetic process	GO:0009142	10	165	0.0227853	ENSRNOG00000005130;ENSRNOG00000007235;ENSRNOG00000009957;ENSRNOG00000016000;ENSRNOG00000023150;ENSRNOG00000031979;ENSRNOG00000045738;ENSRNOG00000046299;ENSRNOG00000050630;ENSRNOG00000056457
olfactory bulb mitral cell layer development	GO:0061034	2	3	0.0239537	ENSRNOG00000005130;ENSRNOG00000013907
drug catabolic process	GO:0042737	8	113	0.0257477	ENSRNOG00000001442;ENSRNOG00000002896;ENSRNOG00000013439;ENSRNOG00000021924;ENSRNOG00000029886;ENSRNOG00000047708;ENSRNOG00000050214;ENSRNOG00000054962
ATP biosynthetic process	GO:0006754	9	141	0.0266413	ENSRNOG00000005130;ENSRNOG00000007235;ENSRNOG00000009957;ENSRNOG00000016000;ENSRNOG00000023150;ENSRNOG00000031979;ENSRNOG00000046299;ENSRNOG00000050630;ENSRNOG00000056457
coenzyme catabolic process	GO:0009109	3	12	0.0266889	ENSRNOG00000008586;ENSRNOG00000010580;ENSRNOG00000047023
response to hyperoxia	GO:0055093	4	26	0.0266889	ENSRNOG00000000521;ENSRNOG00000025602;ENSRNOG00000031766;ENSRNOG00000031979
long-chain fatty acid metabolic process	GO:0001676	6	66	0.0281063	ENSRNOG00000010580;ENSRNOG00000014178;ENSRNOG00000014254;ENSRNOG00000014508;ENSRNOG00000020480;ENSRNOG00000021924
energy coupled proton transport, down electrochemical gradient	GO:0015985	4	27	0.0296967	ENSRNOG00000007235;ENSRNOG00000016000;ENSRNOG00000031979;ENSRNOG00000046299
ATP synthesis coupled proton transport	GO:0015986	4	27	0.0296967	ENSRNOG00000007235;ENSRNOG00000016000;ENSRNOG00000031979;ENSRNOG00000046299
amino-acid betaine metabolic process	GO:0006577	3	13	0.0318649	ENSRNOG00000001442;ENSRNOG00000006779;ENSRNOG00000014254
coenzyme A metabolic process	GO:0015936	3	13	0.0318649	ENSRNOG00000006779;ENSRNOG00000010580;ENSRNOG00000016122
cofactor catabolic process	GO:0051187	5	49	0.0383366	ENSRNOG00000002896;ENSRNOG00000008586;ENSRNOG00000010580;ENSRNOG00000029886;ENSRNOG00000047023
serine family amino acid catabolic process	GO:0009071	3	15	0.0443358	ENSRNOG00000011573;ENSRNOG00000050214;ENSRNOG00000054962
primary alcohol metabolic process	GO:0034308	5	52	0.0474249	ENSRNOG00000002342;ENSRNOG00000013794;ENSRNOG00000016791;ENSRNOG00000050445;ENSRNOG00000056457
response to increased oxygen levels	GO:0036296	4	32	0.0484032	ENSRNOG00000000521;ENSRNOG00000025602;ENSRNOG00000031766;ENSRNOG00000031979
pyridine-containing compound biosynthetic process	GO:0072525					10	118	0.023717	ENSRNOG00000006589;ENSRNOG00000018886;ENSRNOG00000020420;ENSRNOG00000023150;ENSRNOG00000029993;ENSRNOG00000031263;ENSRNOG00000050205;ENSRNOG00000050630;ENSRNOG00000056076;ENSRNOG00000056457
gluconeogenesis	GO:0006094					7	62	0.0231278	ENSRNOG00000001189;ENSRNOG00000003745;ENSRNOG00000016348;ENSRNOG00000023150;ENSRNOG00000028616;ENSRNOG00000051171;ENSRNOG00000056457
carbohydrate derivative biosynthetic process	GO:1901137					30	595	0.01944	ENSRNOG00000000064;ENSRNOG00000000658;ENSRNOG00000001517;ENSRNOG00000001797;ENSRNOG00000002128;ENSRNOG00000002693;ENSRNOG00000004019;ENSRNOG00000004649;ENSRNOG00000005917;ENSRNOG00000006331;ENSRNOG00000006589;ENSRNOG00000007235;ENSRNOG00000007625;ENSRNOG00000007895;ENSRNOG00000008209;ENSRNOG00000009565;ENSRNOG00000009994;ENSRNOG00000016660;ENSRNOG00000016924;ENSRNOG00000018755;ENSRNOG00000018886;…
NADH dehydrogenase complex assembly	GO:0010257					8	39	0.000309305	ENSRNOG00000005668;ENSRNOG00000005698;ENSRNOG00000009364;ENSRNOG00000014568;ENSRNOG00000020068;ENSRNOG00000024568;ENSRNOG00000026616;ENSRNOG00000028717
muscle tissue development	GO:0060537					20	352	0.0282552	ENSRNOG00000001189;ENSRNOG00000002572;ENSRNOG00000003300;ENSRNOG00000003745;ENSRNOG00000007607;ENSRNOG00000008015;ENSRNOG00000008706;ENSRNOG00000012659;ENSRNOG00000013265;ENSRNOG00000014448;ENSRNOG00000016119;ENSRNOG00000017645;ENSRNOG00000017786;ENSRNOG00000020723;ENSRNOG00000023433;ENSRNOG00000025909;ENSRNOG00000042503;ENSRNOG00000050997;ENSRNOG00000056728;ENSRNOG00000058752
ectodermal cell fate commitment	GO:0001712					2	4	0.0490987	ENSRNOG00000001647;ENSRNOG00000016119
positive regulation of ATPase activity	GO:0032781					6	47	0.0252043	ENSRNOG00000007029;ENSRNOG00000013011;ENSRNOG00000018176;ENSRNOG00000021824;ENSRNOG00000024849;ENSRNOG00000052142
cellular amino acid catabolic process	GO:0009063					9	88	0.0126976	ENSRNOG00000001391;ENSRNOG00000002128;ENSRNOG00000016348;ENSRNOG00000016704;ENSRNOG00000019485;ENSRNOG00000020083;ENSRNOG00000029993;ENSRNOG00000031263;ENSRNOG00000050205
establishment of protein localization to mitochondrion	GO:0072655					9	74	0.00437754	ENSRNOG00000001420;ENSRNOG00000003463;ENSRNOG00000006789;ENSRNOG00000007040;ENSRNOG00000011952;ENSRNOG00000019682;ENSRNOG00000020298;ENSRNOG00000043114;ENSRNOG00000045555
protein repair	GO:0030091					2	4	0.0490987	ENSRNOG00000018289;ENSRNOG00000055314
regulation of oxidative phosphorylation uncoupler activity	GO:2000275					2	4	0.0490987	ENSRNOG00000010558;ENSRNOG00000018289
positive regulation of catabolic process	GO:0009896					25	377	0.0015136	ENSRNOG00000002828;ENSRNOG00000003300;ENSRNOG00000004649;ENSRNOG00000006328;ENSRNOG00000006589;ENSRNOG00000007964;ENSRNOG00000008639;ENSRNOG00000014117;ENSRNOG00000014597;ENSRNOG00000018484;ENSRNOG00000018698;ENSRNOG00000018796;ENSRNOG00000018886;ENSRNOG00000020298;ENSRNOG00000020723;ENSRNOG00000020990;ENSRNOG00000022392;ENSRNOG00000025909;ENSRNOG00000032917;ENSRNOG00000043114;ENSRNOG00000045654;…
anthranilate metabolic process	GO:0043420					2	3	0.0293177	ENSRNOG00000029993;ENSRNOG00000031263
response to lipopolysaccharide	GO:0032496					20	319	0.0111115	ENSRNOG00000001285;ENSRNOG00000001926;ENSRNOG00000002520;ENSRNOG00000002991;ENSRNOG00000004649;ENSRNOG00000005542;ENSRNOG00000006589;ENSRNOG00000008012;ENSRNOG00000008015;ENSRNOG00000013954;ENSRNOG00000015206;ENSRNOG00000018237;ENSRNOG00000018289;ENSRNOG00000026293;ENSRNOG00000028616;ENSRNOG00000029668;ENSRNOG00000030538;ENSRNOG00000030715;ENSRNOG00000049132;ENSRNOG00000056076
aromatic amino acid family catabolic process	GO:0009074					4	19	0.0232178	ENSRNOG00000016348;ENSRNOG00000029993;ENSRNOG00000031263;ENSRNOG00000050205
stress response to metal ion	GO:0097501					3	9	0.0228279	ENSRNOG00000018289;ENSRNOG00000018294;ENSRNOG00000043098
regulation of protein processing	GO:0070613					7	69	0.0363143	ENSRNOG00000004649;ENSRNOG00000007040;ENSRNOG00000013195;ENSRNOG00000014387;ENSRNOG00000030715;ENSRNOG00000042821;ENSRNOG00000050305
establishment of protein localization to organelle	GO:0072594					21	315	0.00441868	ENSRNOG00000000521;ENSRNOG00000001420;ENSRNOG00000003463;ENSRNOG00000005389;ENSRNOG00000006539;ENSRNOG00000006789;ENSRNOG00000007040;ENSRNOG00000009057;ENSRNOG00000009920;ENSRNOG00000010235;ENSRNOG00000011952;ENSRNOG00000013498;ENSRNOG00000014448;ENSRNOG00000018294;ENSRNOG00000018903;ENSRNOG00000019407;ENSRNOG00000019682;ENSRNOG00000020298;ENSRNOG00000034093;ENSRNOG00000043114;ENSRNOG00000045555
protein import	GO:0017038					14	182	0.0102295	ENSRNOG00000000521;ENSRNOG00000005389;ENSRNOG00000006539;ENSRNOG00000007040;ENSRNOG00000010235;ENSRNOG00000011952;ENSRNOG00000013498;ENSRNOG00000014448;ENSRNOG00000018903;ENSRNOG00000019407;ENSRNOG00000019682;ENSRNOG00000020298;ENSRNOG00000043114;ENSRNOG00000045555
positive regulation of cellular catabolic process	GO:0031331					24	323	0.000408174	ENSRNOG00000002828;ENSRNOG00000003300;ENSRNOG00000004649;ENSRNOG00000006589;ENSRNOG00000007964;ENSRNOG00000008639;ENSRNOG00000014117;ENSRNOG00000014597;ENSRNOG00000018484;ENSRNOG00000018698;ENSRNOG00000018796;ENSRNOG00000018886;ENSRNOG00000020298;ENSRNOG00000020723;ENSRNOG00000020990;ENSRNOG00000022392;ENSRNOG00000025909;ENSRNOG00000032917;ENSRNOG00000043114;ENSRNOG00000045654;ENSRNOG00000050647;…
cellular amino acid metabolic process	GO:0006520					19	251	0.00200142	ENSRNOG00000001391;ENSRNOG00000002128;ENSRNOG00000002609;ENSRNOG00000002991;ENSRNOG00000008553;ENSRNOG00000011189;ENSRNOG00000016097;ENSRNOG00000016348;ENSRNOG00000016704;ENSRNOG00000017105;ENSRNOG00000018289;ENSRNOG00000019485;ENSRNOG00000020083;ENSRNOG00000024577;ENSRNOG00000029993;ENSRNOG00000031263;ENSRNOG00000046763;ENSRNOG00000050205;ENSRNOG00000050655
tryptophan catabolic process	GO:0006569					3	7	0.011773	ENSRNOG00000029993;ENSRNOG00000031263;ENSRNOG00000050205
response to vitamin	GO:0033273					10	108	0.0139845	ENSRNOG00000006589;ENSRNOG00000008012;ENSRNOG00000008553;ENSRNOG00000010643;ENSRNOG00000013954;ENSRNOG00000015206;ENSRNOG00000018237;ENSRNOG00000029993;ENSRNOG00000056076;ENSRNOG00000057855
negative regulation of lipid biosynthetic process	GO:0051055					5	35	0.0327137	ENSRNOG00000001189;ENSRNOG00000002478;ENSRNOG00000009488;ENSRNOG00000020578;ENSRNOG00000047503
negative regulation of lipid metabolic process	GO:0045833					7	64	0.0265194	ENSRNOG00000000658;ENSRNOG00000001189;ENSRNOG00000002478;ENSRNOG00000004649;ENSRNOG00000009488;ENSRNOG00000020578;ENSRNOG00000047503
cellular response to potassium ion starvation	GO:0051365					2	3	0.0293177	ENSRNOG00000026293;ENSRNOG00000028616
response to progesterone	GO:0032570					6	43	0.0178063	ENSRNOG00000003463;ENSRNOG00000006589;ENSRNOG00000008015;ENSRNOG00000017120;ENSRNOG00000023150;ENSRNOG00000056076
positive regulation of apoptotic process	GO:0043065					25	475	0.0251071	ENSRNOG00000001420;ENSRNOG00000003232;ENSRNOG00000003546;ENSRNOG00000003745;ENSRNOG00000003977;ENSRNOG00000004196;ENSRNOG00000005389;ENSRNOG00000005615;ENSRNOG00000006019;ENSRNOG00000006789;ENSRNOG00000007029;ENSRNOG00000007607;ENSRNOG00000007964;ENSRNOG00000009068;ENSRNOG00000009284;ENSRNOG00000010558;ENSRNOG00000011542;ENSRNOG00000012772;ENSRNOG00000013090;ENSRNOG00000014117;ENSRNOG00000014350;…
regulation of acute inflammatory response	GO:0002673					8	50	0.00166645	ENSRNOG00000004649;ENSRNOG00000006589;ENSRNOG00000018289;ENSRNOG00000030715;ENSRNOG00000042821;ENSRNOG00000046449;ENSRNOG00000050305;ENSRNOG00000056076
positive regulation of purine nucleotide metabolic process	GO:1900544					5	37	0.0400506	ENSRNOG00000006589;ENSRNOG00000018289;ENSRNOG00000018886;ENSRNOG00000056076;ENSRNOG00000056457
protein-containing complex subunit organization	GO:0043933					73	1692	0.00232848	ENSRNOG00000000053;ENSRNOG00000000461;ENSRNOG00000000473;ENSRNOG00000000658;ENSRNOG00000001142;ENSRNOG00000001418;ENSRNOG00000001420;ENSRNOG00000001441;ENSRNOG00000001738;ENSRNOG00000001926;ENSRNOG00000002128;ENSRNOG00000002947;ENSRNOG00000002991;ENSRNOG00000003228;ENSRNOG00000003975;ENSRNOG00000004563;ENSRNOG00000005389;ENSRNOG00000005542;ENSRNOG00000005668;ENSRNOG00000005698;ENSRNOG00000006789;…
negative regulation of IRE1-mediated unfolded protein response	GO:1903895					2	3	0.0293177	ENSRNOG00000004006;ENSRNOG00000018294
hormone transport	GO:0009914					17	284	0.0322631	ENSRNOG00000000967;ENSRNOG00000001516;ENSRNOG00000002832;ENSRNOG00000003463;ENSRNOG00000004649;ENSRNOG00000007229;ENSRNOG00000008012;ENSRNOG00000008706;ENSRNOG00000011081;ENSRNOG00000014448;ENSRNOG00000014597;ENSRNOG00000016723;ENSRNOG00000018289;ENSRNOG00000019996;ENSRNOG00000025909;ENSRNOG00000055079;ENSRNOG00000056462
positive regulation of protein activation cascade	GO:2000259					2	4	0.0490987	ENSRNOG00000004649;ENSRNOG00000050305
cellular response to glucose stimulus	GO:0071333					10	123	0.0294496	ENSRNOG00000000967;ENSRNOG00000001420;ENSRNOG00000002693;ENSRNOG00000005389;ENSRNOG00000009488;ENSRNOG00000009884;ENSRNOG00000016723;ENSRNOG00000020990;ENSRNOG00000028616;ENSRNOG00000055079
negative regulation of intracellular transport	GO:0032387					6	55	0.0465962	ENSRNOG00000005389;ENSRNOG00000010235;ENSRNOG00000014117;ENSRNOG00000018289;ENSRNOG00000020298;ENSRNOG00000031789
macromolecule metabolic process	GO:0043170					268	8476	0.0242653	ENSRNOG00000000053;ENSRNOG00000000420;ENSRNOG00000000461;ENSRNOG00000000521;ENSRNOG00000000658;ENSRNOG00000000909;ENSRNOG00000001142;ENSRNOG00000001189;ENSRNOG00000001418;ENSRNOG00000001420;ENSRNOG00000001517;ENSRNOG00000001582;ENSRNOG00000001607;ENSRNOG00000001647;ENSRNOG00000001738;ENSRNOG00000001827;ENSRNOG00000002116;ENSRNOG00000002408;ENSRNOG00000002478;ENSRNOG00000002520;ENSRNOG00000002572;…
response to methionine	GO:1904640					2	3	0.0293177	ENSRNOG00000020990;ENSRNOG00000028616
regulation of protein maturation	GO:1903317					7	70	0.0387097	ENSRNOG00000004649;ENSRNOG00000007040;ENSRNOG00000013195;ENSRNOG00000014387;ENSRNOG00000030715;ENSRNOG00000042821;ENSRNOG00000050305
fatty acid catabolic process	GO:0009062					9	79	0.00657987	ENSRNOG00000000658;ENSRNOG00000004377;ENSRNOG00000006779;ENSRNOG00000008474;ENSRNOG00000009538;ENSRNOG00000014597;ENSRNOG00000017120;ENSRNOG00000017851;ENSRNOG00000028616
positive regulation of programmed cell death	GO:0043068					27	482	0.0085599	ENSRNOG00000000521;ENSRNOG00000001420;ENSRNOG00000003232;ENSRNOG00000003546;ENSRNOG00000003745;ENSRNOG00000003977;ENSRNOG00000004196;ENSRNOG00000005389;ENSRNOG00000005615;ENSRNOG00000005917;ENSRNOG00000006019;ENSRNOG00000006789;ENSRNOG00000007029;ENSRNOG00000007607;ENSRNOG00000007964;ENSRNOG00000009068;ENSRNOG00000009284;ENSRNOG00000010558;ENSRNOG00000011542;ENSRNOG00000012772;ENSRNOG00000013090;…
regulation of complement activation	GO:0030449					4	15	0.0110111	ENSRNOG00000004649;ENSRNOG00000030715;ENSRNOG00000042821;ENSRNOG00000050305
insulin secretion	GO:0030073					12	168	0.0323989	ENSRNOG00000000967;ENSRNOG00000001516;ENSRNOG00000003463;ENSRNOG00000004649;ENSRNOG00000007229;ENSRNOG00000014448;ENSRNOG00000014597;ENSRNOG00000016723;ENSRNOG00000018289;ENSRNOG00000019996;ENSRNOG00000025909;ENSRNOG00000055079
mitochondrial respiratory chain complex I assembly	GO:0032981					8	39	0.000309305	ENSRNOG00000005668;ENSRNOG00000005698;ENSRNOG00000009364;ENSRNOG00000014568;ENSRNOG00000020068;ENSRNOG00000024568;ENSRNOG00000026616;ENSRNOG00000028717
positive regulation of ATP biosynthetic process	GO:2001171					4	21	0.0307573	ENSRNOG00000006589;ENSRNOG00000018886;ENSRNOG00000056076;ENSRNOG00000056457
positive regulation of gene expression	GO:0010628					65	1679	0.0442385	ENSRNOG00000000420;ENSRNOG00000001142;ENSRNOG00000001582;ENSRNOG00000001647;ENSRNOG00000002116;ENSRNOG00000002478;ENSRNOG00000002520;ENSRNOG00000002828;ENSRNOG00000003463;ENSRNOG00000003679;ENSRNOG00000003745;ENSRNOG00000003975;ENSRNOG00000004377;ENSRNOG00000004575;ENSRNOG00000004649;ENSRNOG00000005513;ENSRNOG00000005542;ENSRNOG00000005715;ENSRNOG00000005917;ENSRNOG00000006338;ENSRNOG00000006420;…
protein targeting to mitochondrion	GO:0006626					8	59	0.00450734	ENSRNOG00000001420;ENSRNOG00000003463;ENSRNOG00000007040;ENSRNOG00000011952;ENSRNOG00000019682;ENSRNOG00000020298;ENSRNOG00000043114;ENSRNOG00000045555
response to fatty acid	GO:0070542					9	88	0.0126976	ENSRNOG00000000967;ENSRNOG00000001926;ENSRNOG00000002478;ENSRNOG00000002693;ENSRNOG00000003463;ENSRNOG00000005542;ENSRNOG00000009565;ENSRNOG00000013552;ENSRNOG00000015206
benzene-containing compound metabolic process	GO:0042537					4	20	0.0272469	ENSRNOG00000016097;ENSRNOG00000029993;ENSRNOG00000031263;ENSRNOG00000050205
response to food	GO:0032094					7	39	0.00212127	ENSRNOG00000003463;ENSRNOG00000014338;ENSRNOG00000015654;ENSRNOG00000019996;ENSRNOG00000046449;ENSRNOG00000051171;ENSRNOG00000056728
negative regulation of protein transport	GO:0051224					11	154	0.0448979	ENSRNOG00000003463;ENSRNOG00000004649;ENSRNOG00000005389;ENSRNOG00000005715;ENSRNOG00000010235;ENSRNOG00000014288;ENSRNOG00000014597;ENSRNOG00000018289;ENSRNOG00000020298;ENSRNOG00000031789;ENSRNOG00000055079
response to selenium ion	GO:0010269					4	14	0.0085599	ENSRNOG00000005542;ENSRNOG00000007227;ENSRNOG00000015206;ENSRNOG00000053086
alpha-amino acid metabolic process	GO:1901605					15	180	0.0035826	ENSRNOG00000001391;ENSRNOG00000002128;ENSRNOG00000002609;ENSRNOG00000002991;ENSRNOG00000008553;ENSRNOG00000016097;ENSRNOG00000016348;ENSRNOG00000018289;ENSRNOG00000020083;ENSRNOG00000024577;ENSRNOG00000029993;ENSRNOG00000031263;ENSRNOG00000046763;ENSRNOG00000050205;ENSRNOG00000050655
indolalkylamine catabolic process	GO:0046218					3	7	0.011773	ENSRNOG00000029993;ENSRNOG00000031263;ENSRNOG00000050205
establishment of endothelial intestinal barrier	GO:0090557					3	8	0.017042	ENSRNOG00000001926;ENSRNOG00000045636;ENSRNOG00000047247
kynurenine metabolic process	GO:0070189					3	10	0.0293177	ENSRNOG00000016097;ENSRNOG00000029993;ENSRNOG00000050205
cellular response to lead ion	GO:0071284					2	4	0.0490987	ENSRNOG00000001926;ENSRNOG00000015206
positive regulation of acute inflammatory response	GO:0002675					4	22	0.035442	ENSRNOG00000004649;ENSRNOG00000006589;ENSRNOG00000018289;ENSRNOG00000056076
response to acid chemical	GO:0001101					20	347	0.0248344	ENSRNOG00000000967;ENSRNOG00000001420;ENSRNOG00000001926;ENSRNOG00000002478;ENSRNOG00000002693;ENSRNOG00000003463;ENSRNOG00000003977;ENSRNOG00000005542;ENSRNOG00000007235;ENSRNOG00000008012;ENSRNOG00000008553;ENSRNOG00000009565;ENSRNOG00000012772;ENSRNOG00000013552;ENSRNOG00000015206;ENSRNOG00000018237;ENSRNOG00000020763;ENSRNOG00000020990;ENSRNOG00000028616;ENSRNOG00000033169
protein targeting	GO:0006605					14	220	0.0409171	ENSRNOG00000001420;ENSRNOG00000003463;ENSRNOG00000006539;ENSRNOG00000007040;ENSRNOG00000009057;ENSRNOG00000009920;ENSRNOG00000011952;ENSRNOG00000013498;ENSRNOG00000018294;ENSRNOG00000019682;ENSRNOG00000020298;ENSRNOG00000034093;ENSRNOG00000043114;ENSRNOG00000045555
substrate-dependent cell migration, cell attachment to substrate	GO:0006931					2	3	0.0293177	ENSRNOG00000003546;ENSRNOG00000014288
response to cadmium ion	GO:0046686					8	60	0.00489375	ENSRNOG00000008012;ENSRNOG00000008015;ENSRNOG00000014117;ENSRNOG00000015206;ENSRNOG00000023150;ENSRNOG00000026293;ENSRNOG00000031263;ENSRNOG00000043098
cellular response to reactive oxygen species	GO:0034614					11	146	0.0322631	ENSRNOG00000000053;ENSRNOG00000005917;ENSRNOG00000006589;ENSRNOG00000008015;ENSRNOG00000010558;ENSRNOG00000012772;ENSRNOG00000018289;ENSRNOG00000026293;ENSRNOG00000030715;ENSRNOG00000047816;ENSRNOG00000056076
negative regulation of transferase activity	GO:0051348					15	226	0.0238428	ENSRNOG00000000521;ENSRNOG00000003977;ENSRNOG00000004649;ENSRNOG00000005615;ENSRNOG00000006338;ENSRNOG00000007029;ENSRNOG00000010235;ENSRNOG00000016723;ENSRNOG00000018237;ENSRNOG00000018289;ENSRNOG00000020578;ENSRNOG00000020723;ENSRNOG00000023546;ENSRNOG00000026643;ENSRNOG00000027728
intrinsic apoptotic signaling pathway in response to nitrosative stress	GO:1990442					2	2	0.0129246	ENSRNOG00000006789;ENSRNOG00000018289
positive regulation of complement activation	GO:0045917					2	4	0.0490987	ENSRNOG00000004649;ENSRNOG00000050305
mitochondrial respiratory chain complex assembly	GO:0033108					12	71	2.75494e-05	ENSRNOG00000005668;ENSRNOG00000005698;ENSRNOG00000009364;ENSRNOG00000011952;ENSRNOG00000014568;ENSRNOG00000020068;ENSRNOG00000024568;ENSRNOG00000024967;ENSRNOG00000025909;ENSRNOG00000026616;ENSRNOG00000028717;ENSRNOG00000038951
cellular response to drug	GO:0035690					23	350	0.00303226	ENSRNOG00000000053;ENSRNOG00000001797;ENSRNOG00000002128;ENSRNOG00000002693;ENSRNOG00000004649;ENSRNOG00000005389;ENSRNOG00000005917;ENSRNOG00000006589;ENSRNOG00000007235;ENSRNOG00000007964;ENSRNOG00000008012;ENSRNOG00000010558;ENSRNOG00000012772;ENSRNOG00000014117;ENSRNOG00000018289;ENSRNOG00000018294;ENSRNOG00000020676;ENSRNOG00000020723;ENSRNOG00000020990;ENSRNOG00000028616;ENSRNOG00000030715;…
positive regulation of coenzyme metabolic process	GO:0051197					4	14	0.0085599	ENSRNOG00000006589;ENSRNOG00000018886;ENSRNOG00000056076;ENSRNOG00000056457
'de novo' NAD biosynthetic process	GO:0034627					3	6	0.00746131	ENSRNOG00000029993;ENSRNOG00000031263;ENSRNOG00000050205
cellular response to toxic substance	GO:0097237					16	223	0.00941402	ENSRNOG00000001420;ENSRNOG00000005389;ENSRNOG00000005917;ENSRNOG00000006589;ENSRNOG00000007964;ENSRNOG00000008012;ENSRNOG00000010558;ENSRNOG00000012772;ENSRNOG00000014117;ENSRNOG00000018237;ENSRNOG00000018289;ENSRNOG00000018886;ENSRNOG00000020723;ENSRNOG00000030715;ENSRNOG00000047816;ENSRNOG00000056076
cellular response to antibiotic	GO:0071236					13	144	0.00420516	ENSRNOG00000005389;ENSRNOG00000005917;ENSRNOG00000006589;ENSRNOG00000007964;ENSRNOG00000008012;ENSRNOG00000010558;ENSRNOG00000012772;ENSRNOG00000018289;ENSRNOG00000018294;ENSRNOG00000020723;ENSRNOG00000027990;ENSRNOG00000030715;ENSRNOG00000056076
wound healing	GO:0042060					20	337	0.0191373	ENSRNOG00000000053;ENSRNOG00000000521;ENSRNOG00000003430;ENSRNOG00000003546;ENSRNOG00000004575;ENSRNOG00000006589;ENSRNOG00000011857;ENSRNOG00000013133;ENSRNOG00000013265;ENSRNOG00000014117;ENSRNOG00000014288;ENSRNOG00000014350;ENSRNOG00000016119;ENSRNOG00000017463;ENSRNOG00000020578;ENSRNOG00000020723;ENSRNOG00000050997;ENSRNOG00000056076;ENSRNOG00000057855;ENSRNOG00000058780
positive regulation of ATP metabolic process	GO:1903580					5	31	0.0222309	ENSRNOG00000006589;ENSRNOG00000018289;ENSRNOG00000018886;ENSRNOG00000056076;ENSRNOG00000056457
negative regulation of intracellular protein transport	GO:0090317					5	36	0.0363873	ENSRNOG00000005389;ENSRNOG00000010235;ENSRNOG00000018289;ENSRNOG00000020298;ENSRNOG00000031789
positive regulation of cofactor metabolic process	GO:0051194					4	21	0.0307573	ENSRNOG00000006589;ENSRNOG00000018886;ENSRNOG00000056076;ENSRNOG00000056457
regulation of mitochondrion organization	GO:0010821					9	107	0.0361542	ENSRNOG00000001420;ENSRNOG00000003463;ENSRNOG00000010558;ENSRNOG00000011542;ENSRNOG00000019428;ENSRNOG00000020298;ENSRNOG00000023271;ENSRNOG00000043114;ENSRNOG00000058920
protein-containing complex assembly	GO:0065003					64	1495	0.00657987	ENSRNOG00000000053;ENSRNOG00000000461;ENSRNOG00000000473;ENSRNOG00000000658;ENSRNOG00000001142;ENSRNOG00000001420;ENSRNOG00000001441;ENSRNOG00000001738;ENSRNOG00000001926;ENSRNOG00000002128;ENSRNOG00000002991;ENSRNOG00000003228;ENSRNOG00000003975;ENSRNOG00000004563;ENSRNOG00000005389;ENSRNOG00000005668;ENSRNOG00000005698;ENSRNOG00000006789;ENSRNOG00000006990;ENSRNOG00000007235;ENSRNOG00000007725;…
nicotinamide nucleotide biosynthetic process	GO:0019359					10	114	0.01944	ENSRNOG00000006589;ENSRNOG00000018886;ENSRNOG00000020420;ENSRNOG00000023150;ENSRNOG00000029993;ENSRNOG00000031263;ENSRNOG00000050205;ENSRNOG00000050630;ENSRNOG00000056076;ENSRNOG00000056457
acute inflammatory response	GO:0002526					10	103	0.0103246	ENSRNOG00000000053;ENSRNOG00000004575;ENSRNOG00000004649;ENSRNOG00000006589;ENSRNOG00000018289;ENSRNOG00000030715;ENSRNOG00000042821;ENSRNOG00000046449;ENSRNOG00000050305;ENSRNOG00000056076
positive regulation of nucleotide metabolic process	GO:0045981					5	37	0.0400506	ENSRNOG00000006589;ENSRNOG00000018289;ENSRNOG00000018886;ENSRNOG00000056076;ENSRNOG00000056457
mRNA metabolic process	GO:0016071					26	531	0.0450057	ENSRNOG00000000420;ENSRNOG00000002828;ENSRNOG00000002871;ENSRNOG00000003300;ENSRNOG00000003463;ENSRNOG00000004287;ENSRNOG00000005513;ENSRNOG00000006420;ENSRNOG00000006789;ENSRNOG00000008639;ENSRNOG00000009639;ENSRNOG00000013328;ENSRNOG00000015222;ENSRNOG00000015844;ENSRNOG00000019552;ENSRNOG00000020763;ENSRNOG00000020799;ENSRNOG00000030374;ENSRNOG00000032232;ENSRNOG00000033195;ENSRNOG00000045654;…
indole-containing compound catabolic process	GO:0042436					3	7	0.011773	ENSRNOG00000029993;ENSRNOG00000031263;ENSRNOG00000050205
regulation of protein activation cascade	GO:2000257					4	16	0.0135704	ENSRNOG00000004649;ENSRNOG00000030715;ENSRNOG00000042821;ENSRNOG00000050305
nucleobase-containing compound catabolic process	GO:0034655					21	380	0.0294924	ENSRNOG00000002828;ENSRNOG00000003300;ENSRNOG00000006420;ENSRNOG00000006589;ENSRNOG00000008639;ENSRNOG00000012314;ENSRNOG00000015222;ENSRNOG00000017105;ENSRNOG00000017850;ENSRNOG00000018397;ENSRNOG00000018886;ENSRNOG00000019552;ENSRNOG00000020420;ENSRNOG00000023150;ENSRNOG00000045654;ENSRNOG00000050630;ENSRNOG00000050647;ENSRNOG00000056076;ENSRNOG00000056457;ENSRNOG00000058646;ENSRNOG00000060337
TRAIL-activated apoptotic signaling pathway	GO:0036462					3	6	0.00746131	ENSRNOG00000003745;ENSRNOG00000018289;ENSRNOG00000020723
vascular smooth muscle cell proliferation	GO:1990874					6	48	0.027646	ENSRNOG00000000521;ENSRNOG00000001607;ENSRNOG00000014117;ENSRNOG00000018237;ENSRNOG00000020723;ENSRNOG00000026293
response to hydrogen peroxide	GO:0042542					11	137	0.0226287	ENSRNOG00000003977;ENSRNOG00000005917;ENSRNOG00000006589;ENSRNOG00000010558;ENSRNOG00000012772;ENSRNOG00000014117;ENSRNOG00000018289;ENSRNOG00000026293;ENSRNOG00000029971;ENSRNOG00000030715;ENSRNOG00000056076
regulation of generation of precursor metabolites and energy	GO:0043467					11	99	0.00228833	ENSRNOG00000006589;ENSRNOG00000008047;ENSRNOG00000010558;ENSRNOG00000014597;ENSRNOG00000018289;ENSRNOG00000018886;ENSRNOG00000025909;ENSRNOG00000038951;ENSRNOG00000042903;ENSRNOG00000056076;ENSRNOG00000056457
mitochondrial transport	GO:0006839					14	149	0.00181487	ENSRNOG00000000186;ENSRNOG00000001420;ENSRNOG00000003463;ENSRNOG00000007040;ENSRNOG00000010558;ENSRNOG00000011952;ENSRNOG00000016660;ENSRNOG00000019682;ENSRNOG00000020298;ENSRNOG00000036693;ENSRNOG00000038001;ENSRNOG00000043114;ENSRNOG00000045555;ENSRNOG00000047089
endoplasmic reticulum unfolded protein response	GO:0030968					8	53	0.00236976	ENSRNOG00000003745;ENSRNOG00000004006;ENSRNOG00000006789;ENSRNOG00000012826;ENSRNOG00000018294;ENSRNOG00000018796;ENSRNOG00000018903;ENSRNOG00000020990
mitochondrion organization	GO:0007005					30	390	2.75494e-05	ENSRNOG00000001420;ENSRNOG00000001738;ENSRNOG00000003463;ENSRNOG00000005668;ENSRNOG00000005698;ENSRNOG00000007040;ENSRNOG00000009364;ENSRNOG00000010558;ENSRNOG00000011542;ENSRNOG00000011952;ENSRNOG00000012314;ENSRNOG00000014568;ENSRNOG00000018289;ENSRNOG00000019428;ENSRNOG00000019682;ENSRNOG00000020068;ENSRNOG00000020298;ENSRNOG00000023271;ENSRNOG00000024568;ENSRNOG00000024967;ENSRNOG00000025909;…
intracellular protein transmembrane transport	GO:0065002					8	59	0.00450734	ENSRNOG00000006539;ENSRNOG00000007040;ENSRNOG00000009057;ENSRNOG00000013498;ENSRNOG00000018294;ENSRNOG00000019682;ENSRNOG00000043114;ENSRNOG00000045555
indolalkylamine metabolic process	GO:0006586					3	9	0.0228279	ENSRNOG00000029993;ENSRNOG00000031263;ENSRNOG00000050205
protein transmembrane import into intracellular organelle	GO:0044743					6	43	0.0178063	ENSRNOG00000006539;ENSRNOG00000007040;ENSRNOG00000013498;ENSRNOG00000019682;ENSRNOG00000043114;ENSRNOG00000045555
response to molecule of bacterial origin	GO:0002237					20	330	0.0156318	ENSRNOG00000001285;ENSRNOG00000001926;ENSRNOG00000002520;ENSRNOG00000002991;ENSRNOG00000004649;ENSRNOG00000005542;ENSRNOG00000006589;ENSRNOG00000008012;ENSRNOG00000008015;ENSRNOG00000013954;ENSRNOG00000015206;ENSRNOG00000018237;ENSRNOG00000018289;ENSRNOG00000026293;ENSRNOG00000028616;ENSRNOG00000029668;ENSRNOG00000030538;ENSRNOG00000030715;ENSRNOG00000049132;ENSRNOG00000056076
positive regulation of cell death	GO:0010942					30	531	0.00432692	ENSRNOG00000000521;ENSRNOG00000001420;ENSRNOG00000001738;ENSRNOG00000003232;ENSRNOG00000003546;ENSRNOG00000003745;ENSRNOG00000003977;ENSRNOG00000004196;ENSRNOG00000005389;ENSRNOG00000005615;ENSRNOG00000005917;ENSRNOG00000006019;ENSRNOG00000006789;ENSRNOG00000007029;ENSRNOG00000007235;ENSRNOG00000007607;ENSRNOG00000007964;ENSRNOG00000008015;ENSRNOG00000009068;ENSRNOG00000009284;ENSRNOG00000010558;…
striated muscle tissue development	GO:0014706					20	337	0.0191373	ENSRNOG00000001189;ENSRNOG00000002572;ENSRNOG00000003300;ENSRNOG00000003745;ENSRNOG00000007607;ENSRNOG00000008015;ENSRNOG00000008706;ENSRNOG00000012659;ENSRNOG00000013265;ENSRNOG00000014448;ENSRNOG00000016119;ENSRNOG00000017645;ENSRNOG00000017786;ENSRNOG00000020723;ENSRNOG00000023433;ENSRNOG00000025909;ENSRNOG00000042503;ENSRNOG00000050997;ENSRNOG00000056728;ENSRNOG00000058752
positive regulation of nucleotide catabolic process	GO:0030813					4	14	0.0085599	ENSRNOG00000006589;ENSRNOG00000018886;ENSRNOG00000056076;ENSRNOG00000056457
positive regulation of nuclear-transcribed mRNA catabolic process, deadenylation-dependent decay	GO:1900153					4	17	0.0166951	ENSRNOG00000002828;ENSRNOG00000003300;ENSRNOG00000008639;ENSRNOG00000058646
mitochondrial transmembrane transport	GO:1990542					7	73	0.046741	ENSRNOG00000000186;ENSRNOG00000007040;ENSRNOG00000016660;ENSRNOG00000019682;ENSRNOG00000038001;ENSRNOG00000043114;ENSRNOG00000045555
positive regulation of apoptotic signaling pathway	GO:2001235					11	129	0.0153442	ENSRNOG00000001420;ENSRNOG00000003232;ENSRNOG00000003546;ENSRNOG00000003745;ENSRNOG00000006019;ENSRNOG00000006789;ENSRNOG00000010558;ENSRNOG00000011542;ENSRNOG00000020723;ENSRNOG00000046112;ENSRNOG00000058920
regulation of ATP metabolic process	GO:1903578					8	69	0.0110619	ENSRNOG00000006589;ENSRNOG00000010558;ENSRNOG00000018289;ENSRNOG00000018886;ENSRNOG00000025909;ENSRNOG00000042903;ENSRNOG00000056076;ENSRNOG00000056457
protein localization to mitochondrion	GO:0070585					10	79	0.00166645	ENSRNOG00000001420;ENSRNOG00000003463;ENSRNOG00000006789;ENSRNOG00000007029;ENSRNOG00000007040;ENSRNOG00000011952;ENSRNOG00000019682;ENSRNOG00000020298;ENSRNOG00000043114;ENSRNOG00000045555
negative regulation of establishment of protein localization	GO:1904950					11	157	0.0493695	ENSRNOG00000003463;ENSRNOG00000004649;ENSRNOG00000005389;ENSRNOG00000005715;ENSRNOG00000010235;ENSRNOG00000014288;ENSRNOG00000014597;ENSRNOG00000018289;ENSRNOG00000020298;ENSRNOG00000031789;ENSRNOG00000055079
gene expression	GO:0010467					176	4753	0.000217413	ENSRNOG00000000420;ENSRNOG00000000461;ENSRNOG00000000521;ENSRNOG00000000658;ENSRNOG00000000909;ENSRNOG00000001142;ENSRNOG00000001189;ENSRNOG00000001582;ENSRNOG00000001647;ENSRNOG00000001738;ENSRNOG00000002116;ENSRNOG00000002478;ENSRNOG00000002520;ENSRNOG00000002609;ENSRNOG00000002693;ENSRNOG00000002828;ENSRNOG00000002871;ENSRNOG00000003291;ENSRNOG00000003300;ENSRNOG00000003430;ENSRNOG00000003463;…
'de novo' NAD biosynthetic process from tryptophan	GO:0034354					3	4	0.00205101	ENSRNOG00000029993;ENSRNOG00000031263;ENSRNOG00000050205
positive regulation of nuclear-transcribed mRNA poly(A) tail shortening	GO:0060213					3	12	0.0448979	ENSRNOG00000002828;ENSRNOG00000003300;ENSRNOG00000008639
nucleoside diphosphate phosphorylation	GO:0006165					9	114	0.049678	ENSRNOG00000002693;ENSRNOG00000006589;ENSRNOG00000018886;ENSRNOG00000020420;ENSRNOG00000023150;ENSRNOG00000028616;ENSRNOG00000050630;ENSRNOG00000056076;ENSRNOG00000056457
negative regulation of nucleocytoplasmic transport	GO:0046823					4	19	0.0232178	ENSRNOG00000005389;ENSRNOG00000010235;ENSRNOG00000018289;ENSRNOG00000031789
monocarboxylic acid catabolic process	GO:0072329					9	94	0.0187226	ENSRNOG00000000658;ENSRNOG00000004377;ENSRNOG00000006779;ENSRNOG00000008474;ENSRNOG00000009538;ENSRNOG00000014597;ENSRNOG00000017120;ENSRNOG00000017851;ENSRNOG00000028616
regulation of vascular smooth muscle cell proliferation	GO:1904705					6	47	0.0252043	ENSRNOG00000000521;ENSRNOG00000001607;ENSRNOG00000014117;ENSRNOG00000018237;ENSRNOG00000020723;ENSRNOG00000026293
extrinsic apoptotic signaling pathway	GO:0097191					12	175	0.0426632	ENSRNOG00000003546;ENSRNOG00000003745;ENSRNOG00000004575;ENSRNOG00000004649;ENSRNOG00000006019;ENSRNOG00000014117;ENSRNOG00000018237;ENSRNOG00000018289;ENSRNOG00000018903;ENSRNOG00000020298;ENSRNOG00000020723;ENSRNOG00000046112
extrinsic apoptotic signaling pathway via death domain receptors	GO:0008625					7	58	0.0170962	ENSRNOG00000003745;ENSRNOG00000014117;ENSRNOG00000018289;ENSRNOG00000018903;ENSRNOG00000020298;ENSRNOG00000020723;ENSRNOG00000046112
positive regulation of glycolytic process	GO:0045821					4	13	0.00667664	ENSRNOG00000006589;ENSRNOG00000018886;ENSRNOG00000056076;ENSRNOG00000056457
regulation of TRAIL-activated apoptotic signaling pathway	GO:1903121					3	4	0.00205101	ENSRNOG00000003745;ENSRNOG00000018289;ENSRNOG00000020723
protein complex oligomerization	GO:0051259					24	481	0.0490987	ENSRNOG00000000658;ENSRNOG00000001142;ENSRNOG00000001420;ENSRNOG00000001441;ENSRNOG00000001926;ENSRNOG00000002128;ENSRNOG00000002991;ENSRNOG00000005389;ENSRNOG00000006789;ENSRNOG00000007817;ENSRNOG00000009715;ENSRNOG00000012290;ENSRNOG00000013498;ENSRNOG00000014117;ENSRNOG00000015206;ENSRNOG00000017850;ENSRNOG00000019201;ENSRNOG00000020578;ENSRNOG00000023360;ENSRNOG00000024967;ENSRNOG00000032871;…
response to zinc ion	GO:0010043					6	47	0.0252043	ENSRNOG00000008047;ENSRNOG00000015206;ENSRNOG00000020723;ENSRNOG00000027990;ENSRNOG00000031263;ENSRNOG00000043098
organic substance transport	GO:0071702					82	2127	0.0191486	ENSRNOG00000000053;ENSRNOG00000000186;ENSRNOG00000000521;ENSRNOG00000000967;ENSRNOG00000001415;ENSRNOG00000001420;ENSRNOG00000001516;ENSRNOG00000003232;ENSRNOG00000003463;ENSRNOG00000003472;ENSRNOG00000004563;ENSRNOG00000004575;ENSRNOG00000004649;ENSRNOG00000005389;ENSRNOG00000005542;ENSRNOG00000005715;ENSRNOG00000006305;ENSRNOG00000006338;ENSRNOG00000006539;ENSRNOG00000006589;ENSRNOG00000006779;…
quinolinate biosynthetic process	GO:0019805					2	4	0.0490987	ENSRNOG00000029993;ENSRNOG00000031263
negative regulation of response to endoplasmic reticulum stress	GO:1903573					5	37	0.0400506	ENSRNOG00000004006;ENSRNOG00000010944;ENSRNOG00000018289;ENSRNOG00000018294;ENSRNOG00000018796
positive regulation of TRAIL-activated apoptotic signaling pathway	GO:1903984					2	3	0.0293177	ENSRNOG00000003745;ENSRNOG00000020723
hexose biosynthetic process	GO:0019319					7	64	0.0265194	ENSRNOG00000001189;ENSRNOG00000003745;ENSRNOG00000016348;ENSRNOG00000023150;ENSRNOG00000028616;ENSRNOG00000051171;ENSRNOG00000056457
response to menaquinone	GO:0032572					2	2	0.0129246	ENSRNOG00000006589;ENSRNOG00000056076
pyridine nucleotide biosynthetic process	GO:0019363					10	114	0.01944	ENSRNOG00000006589;ENSRNOG00000018886;ENSRNOG00000020420;ENSRNOG00000023150;ENSRNOG00000029993;ENSRNOG00000031263;ENSRNOG00000050205;ENSRNOG00000050630;ENSRNOG00000056076;ENSRNOG00000056457
negative regulation of protein serine/threonine kinase activity	GO:0071901					10	106	0.0125406	ENSRNOG00000000521;ENSRNOG00000003977;ENSRNOG00000004649;ENSRNOG00000006338;ENSRNOG00000007029;ENSRNOG00000010235;ENSRNOG00000018237;ENSRNOG00000020723;ENSRNOG00000023546;ENSRNOG00000026643
regulation of proton transport	GO:0010155					4	16	0.0135704	ENSRNOG00000003232;ENSRNOG00000010558;ENSRNOG00000018289;ENSRNOG00000038951
negative regulation of vascular smooth muscle cell proliferation	GO:1904706					4	16	0.0135704	ENSRNOG00000000521;ENSRNOG00000014117;ENSRNOG00000018237;ENSRNOG00000020723
negative regulation of protein kinase activity	GO:0006469					14	183	0.0107322	ENSRNOG00000000521;ENSRNOG00000003977;ENSRNOG00000004649;ENSRNOG00000005615;ENSRNOG00000006338;ENSRNOG00000007029;ENSRNOG00000010235;ENSRNOG00000018237;ENSRNOG00000018289;ENSRNOG00000020578;ENSRNOG00000020723;ENSRNOG00000023546;ENSRNOG00000026643;ENSRNOG00000027728
regulation of nuclear-transcribed mRNA catabolic process, deadenylation-dependent decay	GO:1900151					4	19	0.0232178	ENSRNOG00000002828;ENSRNOG00000003300;ENSRNOG00000008639;ENSRNOG00000058646
G1/S transition of mitotic cell cycle	GO:0000082					10	120	0.0262101	ENSRNOG00000000521;ENSRNOG00000001582;ENSRNOG00000001607;ENSRNOG00000001738;ENSRNOG00000002128;ENSRNOG00000010643;ENSRNOG00000016099;ENSRNOG00000018484;ENSRNOG00000020723;ENSRNOG00000032690
cell cycle G1/S phase transition	GO:0044843					10	131	0.0423213	ENSRNOG00000000521;ENSRNOG00000001582;ENSRNOG00000001607;ENSRNOG00000001738;ENSRNOG00000002128;ENSRNOG00000010643;ENSRNOG00000016099;ENSRNOG00000018484;ENSRNOG00000020723;ENSRNOG00000032690
positive regulation of protein processing	GO:0010954					4	24	0.0461488	ENSRNOG00000004649;ENSRNOG00000007040;ENSRNOG00000013195;ENSRNOG00000050305
tryptophan metabolic process	GO:0006568					3	9	0.0228279	ENSRNOG00000029993;ENSRNOG00000031263;ENSRNOG00000050205
negative regulation of release of cytochrome c from mitochondria	GO:0090201									4	16	0.00182717	ENSRNOG00000010558;ENSRNOG00000019428;ENSRNOG00000019638;ENSRNOG00000023271
negative regulation of intracellular signal transduction	GO:1902532									16	424	0.0119756	ENSRNOG00000002520;ENSRNOG00000002946;ENSRNOG00000003232;ENSRNOG00000003302;ENSRNOG00000003977;ENSRNOG00000006789;ENSRNOG00000007029;ENSRNOG00000010558;ENSRNOG00000010944;ENSRNOG00000014448;ENSRNOG00000016122;ENSRNOG00000020704;ENSRNOG00000023271;ENSRNOG00000023546;ENSRNOG00000045649;ENSRNOG00000057832
positive regulation of macromolecule biosynthetic process	GO:0010557									43	1615	0.00429125	ENSRNOG00000001030;ENSRNOG00000002292;ENSRNOG00000002478;ENSRNOG00000002520;ENSRNOG00000002572;ENSRNOG00000003260;ENSRNOG00000003302;ENSRNOG00000004294;ENSRNOG00000004377;ENSRNOG00000004726;ENSRNOG00000006789;ENSRNOG00000009284;ENSRNOG00000009446;ENSRNOG00000009663;ENSRNOG00000011668;ENSRNOG00000011857;ENSRNOG00000012428;ENSRNOG00000012826;ENSRNOG00000013133;ENSRNOG00000013328;ENSRNOG00000013408;…
negative regulation of signaling	GO:0023057									28	1039	0.0286485	ENSRNOG00000002520;ENSRNOG00000002946;ENSRNOG00000003232;ENSRNOG00000003302;ENSRNOG00000003977;ENSRNOG00000006789;ENSRNOG00000007029;ENSRNOG00000007817;ENSRNOG00000010558;ENSRNOG00000010643;ENSRNOG00000010728;ENSRNOG00000010944;ENSRNOG00000014117;ENSRNOG00000014448;ENSRNOG00000014806;ENSRNOG00000016122;ENSRNOG00000018294;ENSRNOG00000019422;ENSRNOG00000019428;ENSRNOG00000019638;ENSRNOG00000020578;…
negative regulation of cell communication	GO:0010648									28	1036	0.0279176	ENSRNOG00000002520;ENSRNOG00000002946;ENSRNOG00000003232;ENSRNOG00000003302;ENSRNOG00000003977;ENSRNOG00000006789;ENSRNOG00000007029;ENSRNOG00000007817;ENSRNOG00000010558;ENSRNOG00000010643;ENSRNOG00000010728;ENSRNOG00000010944;ENSRNOG00000014117;ENSRNOG00000014448;ENSRNOG00000014806;ENSRNOG00000016122;ENSRNOG00000018294;ENSRNOG00000019422;ENSRNOG00000019428;ENSRNOG00000019638;ENSRNOG00000020578;…
regulation of biosynthetic process	GO:0009889									77	3386	0.00250922	ENSRNOG00000000053;ENSRNOG00000000521;ENSRNOG00000001030;ENSRNOG00000001442;ENSRNOG00000001517;ENSRNOG00000001738;ENSRNOG00000002292;ENSRNOG00000002478;ENSRNOG00000002520;ENSRNOG00000002572;ENSRNOG00000003228;ENSRNOG00000003260;ENSRNOG00000003302;ENSRNOG00000003977;ENSRNOG00000004294;ENSRNOG00000004342;ENSRNOG00000004377;ENSRNOG00000004726;ENSRNOG00000006331;ENSRNOG00000006663;ENSRNOG00000006789;…
positive regulation of RNA biosynthetic process	GO:1902680									35	1399	0.0294009	ENSRNOG00000001030;ENSRNOG00000002478;ENSRNOG00000002520;ENSRNOG00000003260;ENSRNOG00000003302;ENSRNOG00000004294;ENSRNOG00000004377;ENSRNOG00000006789;ENSRNOG00000009284;ENSRNOG00000009446;ENSRNOG00000009663;ENSRNOG00000011668;ENSRNOG00000012428;ENSRNOG00000012826;ENSRNOG00000013133;ENSRNOG00000013328;ENSRNOG00000013408;ENSRNOG00000013907;ENSRNOG00000014448;ENSRNOG00000016099;ENSRNOG00000016166;…
regulation of response to external stimulus	GO:0032101									19	615	0.0317658	ENSRNOG00000000521;ENSRNOG00000002278;ENSRNOG00000002802;ENSRNOG00000002946;ENSRNOG00000003977;ENSRNOG00000010643;ENSRNOG00000011016;ENSRNOG00000013133;ENSRNOG00000013265;ENSRNOG00000014504;ENSRNOG00000014532;ENSRNOG00000016122;ENSRNOG00000016456;ENSRNOG00000020578;ENSRNOG00000020704;ENSRNOG00000023546;ENSRNOG00000042821;ENSRNOG00000049604;ENSRNOG00000057832
positive regulation of glucokinase activity	GO:0033133									2	6	0.034065	ENSRNOG00000000165;ENSRNOG00000048874
phospholipid metabolic process	GO:0006644									14	327	0.00862675	ENSRNOG00000009094;ENSRNOG00000010421;ENSRNOG00000013376;ENSRNOG00000014117;ENSRNOG00000016122;ENSRNOG00000016552;ENSRNOG00000016791;ENSRNOG00000020696;ENSRNOG00000021314;ENSRNOG00000022268;ENSRNOG00000027434;ENSRNOG00000029360;ENSRNOG00000049604;ENSRNOG00000057470
response to estrogen	GO:0043627									6	87	0.0253343	ENSRNOG00000013265;ENSRNOG00000014117;ENSRNOG00000015052;ENSRNOG00000016957;ENSRNOG00000046727;ENSRNOG00000059714
positive regulation of transcription by RNA polymerase II	GO:0045944									28	1046	0.0305746	ENSRNOG00000001030;ENSRNOG00000002478;ENSRNOG00000002520;ENSRNOG00000003260;ENSRNOG00000003302;ENSRNOG00000004294;ENSRNOG00000004377;ENSRNOG00000006789;ENSRNOG00000009284;ENSRNOG00000009446;ENSRNOG00000012428;ENSRNOG00000012826;ENSRNOG00000013133;ENSRNOG00000013408;ENSRNOG00000013907;ENSRNOG00000014448;ENSRNOG00000016099;ENSRNOG00000016456;ENSRNOG00000019383;ENSRNOG00000019422;ENSRNOG00000019742;…
regulation of nucleotide biosynthetic process	GO:0030808									5	57	0.0213058	ENSRNOG00000001517;ENSRNOG00000003302;ENSRNOG00000009565;ENSRNOG00000019742;ENSRNOG00000056457
regulation of cytokine biosynthetic process	GO:0042035									5	73	0.0478409	ENSRNOG00000004726;ENSRNOG00000014532;ENSRNOG00000019422;ENSRNOG00000019742;ENSRNOG00000023546
response to cytokine	GO:0034097									27	756	0.0010114	ENSRNOG00000000053;ENSRNOG00000001926;ENSRNOG00000002572;ENSRNOG00000002946;ENSRNOG00000003977;ENSRNOG00000004726;ENSRNOG00000011668;ENSRNOG00000011696;ENSRNOG00000013963;ENSRNOG00000014504;ENSRNOG00000015052;ENSRNOG00000015498;ENSRNOG00000018294;ENSRNOG00000019422;ENSRNOG00000019742;ENSRNOG00000019834;ENSRNOG00000020578;ENSRNOG00000021164;ENSRNOG00000028616;ENSRNOG00000029668;ENSRNOG00000029993;…
farnesyl diphosphate biosynthetic process, mevalonate pathway	GO:0010142									2	2	0.00428324	ENSRNOG00000016122;ENSRNOG00000016552
glandular epithelial cell differentiation	GO:0002067									4	44	0.0431209	ENSRNOG00000004294;ENSRNOG00000009284;ENSRNOG00000009446;ENSRNOG00000014448
circadian rhythm	GO:0007623									12	197	0.0012501	ENSRNOG00000002292;ENSRNOG00000006663;ENSRNOG00000007229;ENSRNOG00000011668;ENSRNOG00000012862;ENSRNOG00000014448;ENSRNOG00000015052;ENSRNOG00000016099;ENSRNOG00000019422;ENSRNOG00000020060;ENSRNOG00000020836;ENSRNOG00000021027
complement-dependent cytotoxicity	GO:0097278									2	6	0.034065	ENSRNOG00000019834;ENSRNOG00000042821
dicarboxylic acid metabolic process	GO:0043648									6	85	0.0230284	ENSRNOG00000005266;ENSRNOG00000009715;ENSRNOG00000015052;ENSRNOG00000016924;ENSRNOG00000028616;ENSRNOG00000029993
regulation of growth	GO:0040008									18	539	0.0207086	ENSRNOG00000000521;ENSRNOG00000001442;ENSRNOG00000001738;ENSRNOG00000003302;ENSRNOG00000011857;ENSRNOG00000013265;ENSRNOG00000013552;ENSRNOG00000014532;ENSRNOG00000016957;ENSRNOG00000018397;ENSRNOG00000019742;ENSRNOG00000020578;ENSRNOG00000021240;ENSRNOG00000030391;ENSRNOG00000045654;ENSRNOG00000050647;ENSRNOG00000056728;ENSRNOG00000058780
regulation of macromolecule metabolic process	GO:0060255									101	5002	0.0103519	ENSRNOG00000000520;ENSRNOG00000000521;ENSRNOG00000001030;ENSRNOG00000001142;ENSRNOG00000001442;ENSRNOG00000001738;ENSRNOG00000002278;ENSRNOG00000002292;ENSRNOG00000002478;ENSRNOG00000002520;ENSRNOG00000002572;ENSRNOG00000002946;ENSRNOG00000003232;ENSRNOG00000003260;ENSRNOG00000003302;ENSRNOG00000003977;ENSRNOG00000004294;ENSRNOG00000004342;ENSRNOG00000004377;ENSRNOG00000004726;ENSRNOG00000005424;…
cellular response to cAMP	GO:0071320									7	57	0.000667071	ENSRNOG00000009663;ENSRNOG00000012123;ENSRNOG00000015052;ENSRNOG00000018294;ENSRNOG00000028616;ENSRNOG00000056457;ENSRNOG00000058646
positive regulation of immune effector process	GO:0002699									9	184	0.0251692	ENSRNOG00000002802;ENSRNOG00000014117;ENSRNOG00000014504;ENSRNOG00000014532;ENSRNOG00000016456;ENSRNOG00000038999;ENSRNOG00000045654;ENSRNOG00000045924;ENSRNOG00000050647
cellular response to follicle-stimulating hormone stimulus	GO:0071372									3	18	0.0271233	ENSRNOG00000001442;ENSRNOG00000015052;ENSRNOG00000016552
regulation of leukocyte mediated immunity	GO:0002703									8	174	0.049511	ENSRNOG00000002802;ENSRNOG00000014117;ENSRNOG00000014504;ENSRNOG00000020578;ENSRNOG00000038999;ENSRNOG00000045654;ENSRNOG00000045924;ENSRNOG00000050647
tumor necrosis factor biosynthetic process	GO:0042533									3	16	0.0208429	ENSRNOG00000004726;ENSRNOG00000014532;ENSRNOG00000023546
response to interleukin-6	GO:0070741									5	35	0.00353463	ENSRNOG00000000053;ENSRNOG00000013963;ENSRNOG00000019742;ENSRNOG00000028616;ENSRNOG00000046727
negative regulation of phosphorus metabolic process	GO:0010563									16	467	0.0264556	ENSRNOG00000000521;ENSRNOG00000001738;ENSRNOG00000002946;ENSRNOG00000003232;ENSRNOG00000003302;ENSRNOG00000003977;ENSRNOG00000005615;ENSRNOG00000007029;ENSRNOG00000010558;ENSRNOG00000016122;ENSRNOG00000019742;ENSRNOG00000020578;ENSRNOG00000023546;ENSRNOG00000026643;ENSRNOG00000047598;ENSRNOG00000048874
transcription by RNA polymerase II	GO:0006366									43	1771	0.0194402	ENSRNOG00000001030;ENSRNOG00000002478;ENSRNOG00000002520;ENSRNOG00000003260;ENSRNOG00000003302;ENSRNOG00000004294;ENSRNOG00000004377;ENSRNOG00000006663;ENSRNOG00000006789;ENSRNOG00000007229;ENSRNOG00000009284;ENSRNOG00000009446;ENSRNOG00000010643;ENSRNOG00000011668;ENSRNOG00000012428;ENSRNOG00000012826;ENSRNOG00000013133;ENSRNOG00000013408;ENSRNOG00000013907;ENSRNOG00000014117;ENSRNOG00000014448;…
positive regulation of immune system process	GO:0002684									26	854	0.00999092	ENSRNOG00000000053;ENSRNOG00000000521;ENSRNOG00000001827;ENSRNOG00000002278;ENSRNOG00000002802;ENSRNOG00000004726;ENSRNOG00000011796;ENSRNOG00000013265;ENSRNOG00000013963;ENSRNOG00000014117;ENSRNOG00000014504;ENSRNOG00000014532;ENSRNOG00000016456;ENSRNOG00000016957;ENSRNOG00000019742;ENSRNOG00000020578;ENSRNOG00000020640;ENSRNOG00000020704;ENSRNOG00000032708;ENSRNOG00000038999;ENSRNOG00000042821;…
negative regulation of cellular biosynthetic process	GO:0031327									35	1263	0.00750097	ENSRNOG00000001738;ENSRNOG00000002292;ENSRNOG00000002478;ENSRNOG00000003260;ENSRNOG00000003302;ENSRNOG00000003977;ENSRNOG00000004294;ENSRNOG00000006663;ENSRNOG00000006789;ENSRNOG00000006990;ENSRNOG00000007229;ENSRNOG00000009284;ENSRNOG00000009446;ENSRNOG00000009488;ENSRNOG00000010643;ENSRNOG00000011668;ENSRNOG00000012428;ENSRNOG00000013907;ENSRNOG00000014448;ENSRNOG00000016099;ENSRNOG00000019422;…
steroid hormone mediated signaling pathway	GO:0043401									10	150	0.00227373	ENSRNOG00000003260;ENSRNOG00000007029;ENSRNOG00000007229;ENSRNOG00000009284;ENSRNOG00000009446;ENSRNOG00000010643;ENSRNOG00000014448;ENSRNOG00000017120;ENSRNOG00000020836;ENSRNOG00000022054
hormone biosynthetic process	GO:0042446									6	56	0.00394869	ENSRNOG00000001442;ENSRNOG00000005861;ENSRNOG00000008074;ENSRNOG00000012123;ENSRNOG00000015052;ENSRNOG00000019422
positive regulation of cytokine biosynthetic process	GO:0042108									5	47	0.0103135	ENSRNOG00000004726;ENSRNOG00000014532;ENSRNOG00000019422;ENSRNOG00000019742;ENSRNOG00000023546
nuclear transport	GO:0051169									11	261	0.0266167	ENSRNOG00000000520;ENSRNOG00000000521;ENSRNOG00000002292;ENSRNOG00000010728;ENSRNOG00000014448;ENSRNOG00000019638;ENSRNOG00000019742;ENSRNOG00000020298;ENSRNOG00000031789;ENSRNOG00000048874;ENSRNOG00000053210
cellular response to cytokine stimulus	GO:0071345									23	664	0.00429125	ENSRNOG00000000053;ENSRNOG00000001926;ENSRNOG00000002572;ENSRNOG00000002946;ENSRNOG00000003977;ENSRNOG00000011668;ENSRNOG00000011696;ENSRNOG00000013963;ENSRNOG00000014504;ENSRNOG00000015052;ENSRNOG00000015498;ENSRNOG00000018294;ENSRNOG00000019422;ENSRNOG00000019742;ENSRNOG00000019834;ENSRNOG00000020578;ENSRNOG00000021164;ENSRNOG00000028616;ENSRNOG00000032708;ENSRNOG00000045636;ENSRNOG00000046727;…
choline metabolic process	GO:0019695									2	6	0.034065	ENSRNOG00000015859;ENSRNOG00000016791
negative regulation of macromolecule biosynthetic process	GO:0010558									32	1218	0.0232245	ENSRNOG00000001738;ENSRNOG00000002292;ENSRNOG00000003260;ENSRNOG00000003302;ENSRNOG00000003977;ENSRNOG00000004294;ENSRNOG00000006663;ENSRNOG00000006789;ENSRNOG00000006990;ENSRNOG00000007229;ENSRNOG00000009284;ENSRNOG00000009446;ENSRNOG00000010643;ENSRNOG00000011668;ENSRNOG00000012428;ENSRNOG00000013907;ENSRNOG00000014448;ENSRNOG00000016099;ENSRNOG00000019422;ENSRNOG00000019742;ENSRNOG00000020060;…
cellular response to interleukin-4	GO:0071353									4	27	0.0101218	ENSRNOG00000011668;ENSRNOG00000018294;ENSRNOG00000019834;ENSRNOG00000045636
animal organ development	GO:0048513									69	2886	0.00153133	ENSRNOG00000000165;ENSRNOG00000000521;ENSRNOG00000000967;ENSRNOG00000001442;ENSRNOG00000001738;ENSRNOG00000001797;ENSRNOG00000001926;ENSRNOG00000002292;ENSRNOG00000002478;ENSRNOG00000002572;ENSRNOG00000002802;ENSRNOG00000002946;ENSRNOG00000003232;ENSRNOG00000003302;ENSRNOG00000004294;ENSRNOG00000004377;ENSRNOG00000004726;ENSRNOG00000005424;ENSRNOG00000006305;ENSRNOG00000006663;ENSRNOG00000007139;…
regulation of microtubule nucleation	GO:0010968									2	5	0.0257495	ENSRNOG00000045654;ENSRNOG00000050647
positive regulation of adaptive immune response	GO:0002821									6	98	0.0383148	ENSRNOG00000014504;ENSRNOG00000032708;ENSRNOG00000038999;ENSRNOG00000045654;ENSRNOG00000045924;ENSRNOG00000050647
SREBP signaling pathway	GO:0032933									2	7	0.0436644	ENSRNOG00000002478;ENSRNOG00000020640
regulation of steroid metabolic process	GO:0019218									5	73	0.0478409	ENSRNOG00000001442;ENSRNOG00000002478;ENSRNOG00000009488;ENSRNOG00000015052;ENSRNOG00000019422
positive regulation of steroid metabolic process	GO:0045940									3	23	0.0464256	ENSRNOG00000001442;ENSRNOG00000009488;ENSRNOG00000015052
cellular biogenic amine metabolic process	GO:0006576									4	40	0.0328483	ENSRNOG00000005424;ENSRNOG00000016791;ENSRNOG00000029993;ENSRNOG00000046379
protein targeting to vacuole involved in autophagy	GO:0071211									2	5	0.0257495	ENSRNOG00000009920;ENSRNOG00000034093
negative regulation of complement-dependent cytotoxicity	GO:1903660									2	3	0.00999092	ENSRNOG00000019834;ENSRNOG00000042821
regulation of transferase activity	GO:0051338									22	749	0.0294009	ENSRNOG00000000165;ENSRNOG00000000521;ENSRNOG00000002292;ENSRNOG00000003232;ENSRNOG00000003977;ENSRNOG00000005615;ENSRNOG00000007029;ENSRNOG00000010421;ENSRNOG00000010728;ENSRNOG00000013265;ENSRNOG00000014828;ENSRNOG00000016122;ENSRNOG00000019422;ENSRNOG00000019428;ENSRNOG00000019834;ENSRNOG00000020578;ENSRNOG00000023546;ENSRNOG00000026643;ENSRNOG00000029360;ENSRNOG00000045649;ENSRNOG00000048874;…
regulation of nitrogen compound metabolic process	GO:0051171									102	4826	0.00238571	ENSRNOG00000000053;ENSRNOG00000000520;ENSRNOG00000000521;ENSRNOG00000001030;ENSRNOG00000001442;ENSRNOG00000001517;ENSRNOG00000001738;ENSRNOG00000002278;ENSRNOG00000002292;ENSRNOG00000002478;ENSRNOG00000002520;ENSRNOG00000002572;ENSRNOG00000002946;ENSRNOG00000003232;ENSRNOG00000003260;ENSRNOG00000003302;ENSRNOG00000003977;ENSRNOG00000004294;ENSRNOG00000004342;ENSRNOG00000004377;ENSRNOG00000004726;…
multicellular organism development	GO:0007275									87	4285	0.0217382	ENSRNOG00000000053;ENSRNOG00000000165;ENSRNOG00000000521;ENSRNOG00000000967;ENSRNOG00000001142;ENSRNOG00000001442;ENSRNOG00000001738;ENSRNOG00000001797;ENSRNOG00000001926;ENSRNOG00000002292;ENSRNOG00000002478;ENSRNOG00000002572;ENSRNOG00000002802;ENSRNOG00000002946;ENSRNOG00000003232;ENSRNOG00000003302;ENSRNOG00000004294;ENSRNOG00000004377;ENSRNOG00000004726;ENSRNOG00000005424;ENSRNOG00000006305;…
response to interleukin-4	GO:0070670									4	30	0.0143215	ENSRNOG00000011668;ENSRNOG00000018294;ENSRNOG00000019834;ENSRNOG00000045636
positive regulation of RNA metabolic process	GO:0051254									37	1474	0.0230284	ENSRNOG00000001030;ENSRNOG00000002292;ENSRNOG00000002478;ENSRNOG00000002520;ENSRNOG00000003260;ENSRNOG00000003302;ENSRNOG00000004294;ENSRNOG00000004377;ENSRNOG00000006789;ENSRNOG00000009284;ENSRNOG00000009446;ENSRNOG00000009663;ENSRNOG00000011668;ENSRNOG00000012428;ENSRNOG00000012826;ENSRNOG00000013133;ENSRNOG00000013328;ENSRNOG00000013408;ENSRNOG00000013907;ENSRNOG00000014448;ENSRNOG00000016099;…
negative regulation of mitochondrion organization	GO:0010823									6	42	0.0010114	ENSRNOG00000003302;ENSRNOG00000010558;ENSRNOG00000019428;ENSRNOG00000019638;ENSRNOG00000020298;ENSRNOG00000023271
regulation of carbohydrate metabolic process	GO:0006109									7	137	0.0477727	ENSRNOG00000000165;ENSRNOG00000001517;ENSRNOG00000005861;ENSRNOG00000009565;ENSRNOG00000019742;ENSRNOG00000048874;ENSRNOG00000056457
negative regulation of ATP metabolic process	GO:1903579									3	19	0.0303785	ENSRNOG00000003302;ENSRNOG00000010558;ENSRNOG00000019742
ER-nucleus signaling pathway	GO:0006984									4	32	0.0174376	ENSRNOG00000002478;ENSRNOG00000006789;ENSRNOG00000018294;ENSRNOG00000020640
isopentenyl diphosphate biosynthetic process	GO:0009240									3	6	0.00152743	ENSRNOG00000013376;ENSRNOG00000020696;ENSRNOG00000049604
negative regulation of purine nucleotide metabolic process	GO:1900543									3	21	0.0375698	ENSRNOG00000003302;ENSRNOG00000010558;ENSRNOG00000019742
positive regulation of cellular biosynthetic process	GO:0031328									48	1696	0.000568898	ENSRNOG00000000053;ENSRNOG00000001030;ENSRNOG00000001442;ENSRNOG00000002292;ENSRNOG00000002478;ENSRNOG00000002520;ENSRNOG00000002572;ENSRNOG00000003228;ENSRNOG00000003260;ENSRNOG00000003302;ENSRNOG00000004294;ENSRNOG00000004377;ENSRNOG00000004726;ENSRNOG00000006331;ENSRNOG00000006789;ENSRNOG00000009284;ENSRNOG00000009446;ENSRNOG00000009663;ENSRNOG00000011668;ENSRNOG00000012428;ENSRNOG00000012826;…
ketone catabolic process	GO:0042182									2	7	0.0436644	ENSRNOG00000014806;ENSRNOG00000029993
adaptive immune response	GO:0002250									13	357	0.0354027	ENSRNOG00000000053;ENSRNOG00000002278;ENSRNOG00000011796;ENSRNOG00000014504;ENSRNOG00000016456;ENSRNOG00000019742;ENSRNOG00000020578;ENSRNOG00000020640;ENSRNOG00000032708;ENSRNOG00000038999;ENSRNOG00000045654;ENSRNOG00000045924;ENSRNOG00000050647
tissue regeneration	GO:0042246									5	67	0.0359114	ENSRNOG00000000521;ENSRNOG00000002278;ENSRNOG00000011857;ENSRNOG00000013265;ENSRNOG00000058780
positive regulation of cellular process	GO:0048522									97	4560	0.00295266	ENSRNOG00000000053;ENSRNOG00000000165;ENSRNOG00000000521;ENSRNOG00000000967;ENSRNOG00000001030;ENSRNOG00000001442;ENSRNOG00000001738;ENSRNOG00000001926;ENSRNOG00000002278;ENSRNOG00000002292;ENSRNOG00000002478;ENSRNOG00000002520;ENSRNOG00000002572;ENSRNOG00000002802;ENSRNOG00000002946;ENSRNOG00000003228;ENSRNOG00000003232;ENSRNOG00000003260;ENSRNOG00000003302;ENSRNOG00000003977;ENSRNOG00000004294;…
unsaturated fatty acid biosynthetic process	GO:0006636									5	37	0.00429125	ENSRNOG00000006331;ENSRNOG00000008245;ENSRNOG00000013552;ENSRNOG00000020480;ENSRNOG00000048949
columnar/cuboidal epithelial cell differentiation	GO:0002065									6	103	0.0466932	ENSRNOG00000000521;ENSRNOG00000003232;ENSRNOG00000004294;ENSRNOG00000009284;ENSRNOG00000009446;ENSRNOG00000014448
regulation of purine nucleotide biosynthetic process	GO:1900371									5	57	0.0213058	ENSRNOG00000001517;ENSRNOG00000003302;ENSRNOG00000009565;ENSRNOG00000019742;ENSRNOG00000056457
negative regulation of inclusion body assembly	GO:0090084									2	7	0.0436644	ENSRNOG00000012106;ENSRNOG00000021824
immune effector process	GO:0002252									19	638	0.0431209	ENSRNOG00000000053;ENSRNOG00000001827;ENSRNOG00000002802;ENSRNOG00000011796;ENSRNOG00000014117;ENSRNOG00000014504;ENSRNOG00000014532;ENSRNOG00000016456;ENSRNOG00000019742;ENSRNOG00000020578;ENSRNOG00000020640;ENSRNOG00000020704;ENSRNOG00000032708;ENSRNOG00000038999;ENSRNOG00000042821;ENSRNOG00000045654;ENSRNOG00000045924;ENSRNOG00000050647;ENSRNOG00000057832
clathrin coat disassembly	GO:0072318									2	7	0.0436644	ENSRNOG00000009920;ENSRNOG00000034093
regulation of leukocyte mediated cytotoxicity	GO:0001910									6	73	0.0119838	ENSRNOG00000002802;ENSRNOG00000020578;ENSRNOG00000038999;ENSRNOG00000045654;ENSRNOG00000045924;ENSRNOG00000050647
regulation of transcription by RNA polymerase II	GO:0006357									43	1700	0.0100233	ENSRNOG00000001030;ENSRNOG00000002478;ENSRNOG00000002520;ENSRNOG00000003260;ENSRNOG00000003302;ENSRNOG00000004294;ENSRNOG00000004377;ENSRNOG00000006663;ENSRNOG00000006789;ENSRNOG00000007229;ENSRNOG00000009284;ENSRNOG00000009446;ENSRNOG00000010643;ENSRNOG00000011668;ENSRNOG00000012428;ENSRNOG00000012826;ENSRNOG00000013133;ENSRNOG00000013408;ENSRNOG00000013907;ENSRNOG00000014117;ENSRNOG00000014448;…
positive regulation of biological process	GO:0048518									114	5149	0.000110504	ENSRNOG00000000053;ENSRNOG00000000165;ENSRNOG00000000521;ENSRNOG00000000967;ENSRNOG00000001030;ENSRNOG00000001142;ENSRNOG00000001442;ENSRNOG00000001738;ENSRNOG00000001782;ENSRNOG00000001827;ENSRNOG00000001926;ENSRNOG00000002278;ENSRNOG00000002292;ENSRNOG00000002478;ENSRNOG00000002520;ENSRNOG00000002572;ENSRNOG00000002802;ENSRNOG00000002946;ENSRNOG00000003228;ENSRNOG00000003232;ENSRNOG00000003260;…
positive regulation of tumor necrosis factor biosynthetic process	GO:0042535									3	10	0.00657589	ENSRNOG00000004726;ENSRNOG00000014532;ENSRNOG00000023546
positive regulation of nucleobase-containing compound metabolic process	GO:0045935									40	1639	0.0248205	ENSRNOG00000001030;ENSRNOG00000002292;ENSRNOG00000002478;ENSRNOG00000002520;ENSRNOG00000002572;ENSRNOG00000003260;ENSRNOG00000003302;ENSRNOG00000004294;ENSRNOG00000004377;ENSRNOG00000006789;ENSRNOG00000009284;ENSRNOG00000009446;ENSRNOG00000009663;ENSRNOG00000011668;ENSRNOG00000012428;ENSRNOG00000012826;ENSRNOG00000013133;ENSRNOG00000013328;ENSRNOG00000013408;ENSRNOG00000013907;ENSRNOG00000014448;…
negative regulation of nucleotide metabolic process	GO:0045980									3	21	0.0375698	ENSRNOG00000003302;ENSRNOG00000010558;ENSRNOG00000019742
negative regulation of immune effector process	GO:0002698									8	94	0.00207751	ENSRNOG00000014117;ENSRNOG00000016456;ENSRNOG00000020578;ENSRNOG00000020640;ENSRNOG00000020704;ENSRNOG00000038999;ENSRNOG00000042821;ENSRNOG00000057832
autophagy	GO:0006914									13	344	0.0282695	ENSRNOG00000001738;ENSRNOG00000003302;ENSRNOG00000009920;ENSRNOG00000014117;ENSRNOG00000019742;ENSRNOG00000019834;ENSRNOG00000020298;ENSRNOG00000022392;ENSRNOG00000023271;ENSRNOG00000030391;ENSRNOG00000034093;ENSRNOG00000053362;ENSRNOG00000059714
intracellular receptor signaling pathway	GO:0030522									10	189	0.00999092	ENSRNOG00000003260;ENSRNOG00000007029;ENSRNOG00000009284;ENSRNOG00000009446;ENSRNOG00000010643;ENSRNOG00000014448;ENSRNOG00000019742;ENSRNOG00000020704;ENSRNOG00000020836;ENSRNOG00000057832
isoprenoid biosynthetic process via mevalonate	GO:1902767									2	2	0.00428324	ENSRNOG00000016122;ENSRNOG00000016552
cell killing	GO:0001906									8	124	0.0099697	ENSRNOG00000002802;ENSRNOG00000019834;ENSRNOG00000020578;ENSRNOG00000038999;ENSRNOG00000042821;ENSRNOG00000045654;ENSRNOG00000045924;ENSRNOG00000050647
positive regulation of lipid biosynthetic process	GO:0046889									5	63	0.029691	ENSRNOG00000001442;ENSRNOG00000003228;ENSRNOG00000006331;ENSRNOG00000009488;ENSRNOG00000015052
positive regulation of cholesterol metabolic process	GO:0090205									2	5	0.0257495	ENSRNOG00000001442;ENSRNOG00000009488
T cell mediated immunity	GO:0002456									6	93	0.0318097	ENSRNOG00000014504;ENSRNOG00000020578;ENSRNOG00000038999;ENSRNOG00000045654;ENSRNOG00000045924;ENSRNOG00000050647
vesicle uncoating	GO:0072319									2	7	0.0436644	ENSRNOG00000009920;ENSRNOG00000034093
regulation of response to stimulus	GO:0048583									73	3348	0.0100746	ENSRNOG00000000053;ENSRNOG00000000521;ENSRNOG00000000827;ENSRNOG00000001442;ENSRNOG00000001827;ENSRNOG00000002278;ENSRNOG00000002520;ENSRNOG00000002802;ENSRNOG00000002946;ENSRNOG00000003232;ENSRNOG00000003302;ENSRNOG00000003977;ENSRNOG00000004294;ENSRNOG00000004726;ENSRNOG00000005615;ENSRNOG00000006789;ENSRNOG00000006990;ENSRNOG00000007029;ENSRNOG00000007817;ENSRNOG00000008519;ENSRNOG00000009284;…
nucleocytoplasmic transport	GO:0006913									11	260	0.026038	ENSRNOG00000000520;ENSRNOG00000000521;ENSRNOG00000002292;ENSRNOG00000010728;ENSRNOG00000014448;ENSRNOG00000019638;ENSRNOG00000019742;ENSRNOG00000020298;ENSRNOG00000031789;ENSRNOG00000048874;ENSRNOG00000053210
cellular response to interleukin-6	GO:0071354									4	31	0.0160463	ENSRNOG00000000053;ENSRNOG00000013963;ENSRNOG00000019742;ENSRNOG00000046727
insulin metabolic process	GO:1901142									2	7	0.0436644	ENSRNOG00000002609;ENSRNOG00000020578
isopentenyl diphosphate metabolic process	GO:0046490									3	6	0.00152743	ENSRNOG00000013376;ENSRNOG00000020696;ENSRNOG00000049604
positive regulation of steroid biosynthetic process	GO:0010893									3	17	0.0242152	ENSRNOG00000001442;ENSRNOG00000009488;ENSRNOG00000015052
amine metabolic process	GO:0009308									6	77	0.0153836	ENSRNOG00000005424;ENSRNOG00000014806;ENSRNOG00000016791;ENSRNOG00000029993;ENSRNOG00000046379;ENSRNOG00000046727
farnesyl diphosphate biosynthetic process	GO:0045337									2	3	0.00999092	ENSRNOG00000016122;ENSRNOG00000016552
cellular response to arsenic-containing substance	GO:0071243									3	19	0.0303785	ENSRNOG00000010558;ENSRNOG00000014117;ENSRNOG00000032917
positive regulation of nucleic acid-templated transcription	GO:1903508									35	1399	0.0294009	ENSRNOG00000001030;ENSRNOG00000002478;ENSRNOG00000002520;ENSRNOG00000003260;ENSRNOG00000003302;ENSRNOG00000004294;ENSRNOG00000004377;ENSRNOG00000006789;ENSRNOG00000009284;ENSRNOG00000009446;ENSRNOG00000009663;ENSRNOG00000011668;ENSRNOG00000012428;ENSRNOG00000012826;ENSRNOG00000013133;ENSRNOG00000013328;ENSRNOG00000013408;ENSRNOG00000013907;ENSRNOG00000014448;ENSRNOG00000016099;ENSRNOG00000016166;…
growth	GO:0040007									26	820	0.00625699	ENSRNOG00000000521;ENSRNOG00000001442;ENSRNOG00000001738;ENSRNOG00000002278;ENSRNOG00000003302;ENSRNOG00000008519;ENSRNOG00000009446;ENSRNOG00000011857;ENSRNOG00000013265;ENSRNOG00000013552;ENSRNOG00000014532;ENSRNOG00000016957;ENSRNOG00000018109;ENSRNOG00000018397;ENSRNOG00000019742;ENSRNOG00000019834;ENSRNOG00000020060;ENSRNOG00000020578;ENSRNOG00000021240;ENSRNOG00000030391;ENSRNOG00000045654;…
negative regulation of phosphate metabolic process	GO:0045936									16	467	0.0264556	ENSRNOG00000000521;ENSRNOG00000001738;ENSRNOG00000002946;ENSRNOG00000003232;ENSRNOG00000003302;ENSRNOG00000003977;ENSRNOG00000005615;ENSRNOG00000007029;ENSRNOG00000010558;ENSRNOG00000016122;ENSRNOG00000019742;ENSRNOG00000020578;ENSRNOG00000023546;ENSRNOG00000026643;ENSRNOG00000047598;ENSRNOG00000048874
insulin receptor signaling pathway	GO:0008286									6	99	0.0401866	ENSRNOG00000002946;ENSRNOG00000009565;ENSRNOG00000020185;ENSRNOG00000020640;ENSRNOG00000055391;ENSRNOG00000058780
regulation of tumor necrosis factor biosynthetic process	GO:0042534									3	16	0.0208429	ENSRNOG00000004726;ENSRNOG00000014532;ENSRNOG00000023546
negative regulation of signal transduction	GO:0009968									26	939	0.0283235	ENSRNOG00000002520;ENSRNOG00000002946;ENSRNOG00000003232;ENSRNOG00000003302;ENSRNOG00000003977;ENSRNOG00000006789;ENSRNOG00000007029;ENSRNOG00000007817;ENSRNOG00000010558;ENSRNOG00000010643;ENSRNOG00000010728;ENSRNOG00000010944;ENSRNOG00000014117;ENSRNOG00000014448;ENSRNOG00000016122;ENSRNOG00000018294;ENSRNOG00000019422;ENSRNOG00000019428;ENSRNOG00000019638;ENSRNOG00000020578;ENSRNOG00000020704;…
phospholipid biosynthetic process	GO:0008654									9	147	0.00717924	ENSRNOG00000013376;ENSRNOG00000016122;ENSRNOG00000016552;ENSRNOG00000016791;ENSRNOG00000020696;ENSRNOG00000022268;ENSRNOG00000027434;ENSRNOG00000029360;ENSRNOG00000049604
regulation of adaptive immune response	GO:0002819									9	143	0.00611283	ENSRNOG00000014504;ENSRNOG00000016456;ENSRNOG00000020578;ENSRNOG00000020640;ENSRNOG00000032708;ENSRNOG00000038999;ENSRNOG00000045654;ENSRNOG00000045924;ENSRNOG00000050647
response to lithium ion	GO:0010226									3	22	0.0424494	ENSRNOG00000004294;ENSRNOG00000016957;ENSRNOG00000020420
regulation of cellular biosynthetic process	GO:0031326									76	3322	0.00238571	ENSRNOG00000000053;ENSRNOG00000000521;ENSRNOG00000001030;ENSRNOG00000001442;ENSRNOG00000001517;ENSRNOG00000001738;ENSRNOG00000002292;ENSRNOG00000002478;ENSRNOG00000002520;ENSRNOG00000002572;ENSRNOG00000003228;ENSRNOG00000003260;ENSRNOG00000003302;ENSRNOG00000003977;ENSRNOG00000004294;ENSRNOG00000004342;ENSRNOG00000004377;ENSRNOG00000004726;ENSRNOG00000006331;ENSRNOG00000006663;ENSRNOG00000006789;…
ciliary neurotrophic factor-mediated signaling pathway	GO:0070120									2	5	0.0257495	ENSRNOG00000011696;ENSRNOG00000013963
bile acid and bile salt transport	GO:0015721									3	17	0.0242152	ENSRNOG00000020578;ENSRNOG00000030538;ENSRNOG00000046727
regulation of cell killing	GO:0031341									8	86	0.00121314	ENSRNOG00000002802;ENSRNOG00000019834;ENSRNOG00000020578;ENSRNOG00000038999;ENSRNOG00000042821;ENSRNOG00000045654;ENSRNOG00000045924;ENSRNOG00000050647
positive regulation of leukocyte mediated cytotoxicity	GO:0001912									5	57	0.0213058	ENSRNOG00000002802;ENSRNOG00000038999;ENSRNOG00000045654;ENSRNOG00000045924;ENSRNOG00000050647
antibiotic metabolic process	GO:0016999									7	123	0.0303785	ENSRNOG00000009994;ENSRNOG00000015052;ENSRNOG00000016924;ENSRNOG00000018755;ENSRNOG00000019742;ENSRNOG00000028616;ENSRNOG00000046727
hormone-mediated signaling pathway	GO:0009755									10	189	0.00999092	ENSRNOG00000003260;ENSRNOG00000007029;ENSRNOG00000007229;ENSRNOG00000009284;ENSRNOG00000009446;ENSRNOG00000010643;ENSRNOG00000014448;ENSRNOG00000017120;ENSRNOG00000020836;ENSRNOG00000022054
negative regulation of protein metabolic process	GO:0051248									27	955	0.0197662	ENSRNOG00000000521;ENSRNOG00000001442;ENSRNOG00000001738;ENSRNOG00000002292;ENSRNOG00000002946;ENSRNOG00000003232;ENSRNOG00000003302;ENSRNOG00000003977;ENSRNOG00000005615;ENSRNOG00000006990;ENSRNOG00000007029;ENSRNOG00000016122;ENSRNOG00000016831;ENSRNOG00000019742;ENSRNOG00000019834;ENSRNOG00000020578;ENSRNOG00000023150;ENSRNOG00000023546;ENSRNOG00000026643;ENSRNOG00000029668;ENSRNOG00000042821;…
positive regulation of adaptive immune response based on somatic recombination of immune receptors built from immunoglobulin superfamily domains	GO:0002824									6	95	0.0343006	ENSRNOG00000014504;ENSRNOG00000032708;ENSRNOG00000038999;ENSRNOG00000045654;ENSRNOG00000045924;ENSRNOG00000050647
regulation of complement-dependent cytotoxicity	GO:1903659									2	4	0.0174376	ENSRNOG00000019834;ENSRNOG00000042821
fatty acid elongation, monounsaturated fatty acid	GO:0034625									2	7	0.0436644	ENSRNOG00000006331;ENSRNOG00000048949
positive regulation of cell killing	GO:0031343									5	67	0.0359114	ENSRNOG00000002802;ENSRNOG00000038999;ENSRNOG00000045654;ENSRNOG00000045924;ENSRNOG00000050647
positive regulation of multicellular organismal process	GO:0051240									40	1538	0.00991032	ENSRNOG00000000053;ENSRNOG00000001142;ENSRNOG00000001442;ENSRNOG00000001738;ENSRNOG00000002802;ENSRNOG00000004294;ENSRNOG00000004377;ENSRNOG00000004726;ENSRNOG00000006789;ENSRNOG00000009284;ENSRNOG00000011857;ENSRNOG00000012443;ENSRNOG00000012826;ENSRNOG00000013265;ENSRNOG00000013552;ENSRNOG00000013963;ENSRNOG00000014117;ENSRNOG00000014448;ENSRNOG00000014504;ENSRNOG00000014532;ENSRNOG00000015052;…
process utilizing autophagic mechanism	GO:0061919									13	344	0.0282695	ENSRNOG00000001738;ENSRNOG00000003302;ENSRNOG00000009920;ENSRNOG00000014117;ENSRNOG00000019742;ENSRNOG00000019834;ENSRNOG00000020298;ENSRNOG00000022392;ENSRNOG00000023271;ENSRNOG00000030391;ENSRNOG00000034093;ENSRNOG00000053362;ENSRNOG00000059714
positive regulation of sequestering of triglyceride	GO:0010890									2	6	0.034065	ENSRNOG00000001782;ENSRNOG00000027434
cellular aldehyde metabolic process	GO:0006081									6	63	0.00660939	ENSRNOG00000005861;ENSRNOG00000009734;ENSRNOG00000014806;ENSRNOG00000017523;ENSRNOG00000023150;ENSRNOG00000056728
leukocyte mediated cytotoxicity	GO:0001909									6	98	0.0383148	ENSRNOG00000002802;ENSRNOG00000020578;ENSRNOG00000038999;ENSRNOG00000045654;ENSRNOG00000045924;ENSRNOG00000050647
regulation of catalytic activity	GO:0050790									43	1848	0.0350576	ENSRNOG00000000165;ENSRNOG00000000521;ENSRNOG00000000902;ENSRNOG00000001142;ENSRNOG00000001442;ENSRNOG00000002292;ENSRNOG00000003228;ENSRNOG00000003232;ENSRNOG00000003977;ENSRNOG00000005615;ENSRNOG00000007029;ENSRNOG00000007545;ENSRNOG00000010421;ENSRNOG00000010558;ENSRNOG00000010728;ENSRNOG00000012100;ENSRNOG00000013265;ENSRNOG00000014828;ENSRNOG00000016122;ENSRNOG00000016731;ENSRNOG00000016831;…
regulation of immune system process	GO:0002682									30	1146	0.0303785	ENSRNOG00000000053;ENSRNOG00000000521;ENSRNOG00000001827;ENSRNOG00000002278;ENSRNOG00000002802;ENSRNOG00000003302;ENSRNOG00000003977;ENSRNOG00000004726;ENSRNOG00000011016;ENSRNOG00000011796;ENSRNOG00000013265;ENSRNOG00000013963;ENSRNOG00000014117;ENSRNOG00000014504;ENSRNOG00000014532;ENSRNOG00000016456;ENSRNOG00000016957;ENSRNOG00000019742;ENSRNOG00000019834;ENSRNOG00000020578;ENSRNOG00000020640;…
p38MAPK cascade	GO:0038066									4	40	0.0328483	ENSRNOG00000003977;ENSRNOG00000004726;ENSRNOG00000005615;ENSRNOG00000058646
response to estradiol	GO:0032355									8	160	0.0337924	ENSRNOG00000000053;ENSRNOG00000002292;ENSRNOG00000003977;ENSRNOG00000005861;ENSRNOG00000009284;ENSRNOG00000016957;ENSRNOG00000019742;ENSRNOG00000023150
regulation of response to stress	GO:0080134									32	1080	0.00464411	ENSRNOG00000000521;ENSRNOG00000000827;ENSRNOG00000002278;ENSRNOG00000002802;ENSRNOG00000002946;ENSRNOG00000003977;ENSRNOG00000004726;ENSRNOG00000005615;ENSRNOG00000007029;ENSRNOG00000010944;ENSRNOG00000011016;ENSRNOG00000013133;ENSRNOG00000013265;ENSRNOG00000013408;ENSRNOG00000014448;ENSRNOG00000014504;ENSRNOG00000014532;ENSRNOG00000016122;ENSRNOG00000016456;ENSRNOG00000018294;ENSRNOG00000019638;…
regulation of adaptive immune response based on somatic recombination of immune receptors built from immunoglobulin superfamily domains	GO:0002822									9	132	0.00379197	ENSRNOG00000014504;ENSRNOG00000016456;ENSRNOG00000020578;ENSRNOG00000020640;ENSRNOG00000032708;ENSRNOG00000038999;ENSRNOG00000045654;ENSRNOG00000045924;ENSRNOG00000050647
positive regulation of hexokinase activity	GO:1903301									2	6	0.034065	ENSRNOG00000000165;ENSRNOG00000048874
negative regulation of cellular macromolecule biosynthetic process	GO:2000113									32	1172	0.0141722	ENSRNOG00000001738;ENSRNOG00000002292;ENSRNOG00000003260;ENSRNOG00000003302;ENSRNOG00000003977;ENSRNOG00000004294;ENSRNOG00000006663;ENSRNOG00000006789;ENSRNOG00000006990;ENSRNOG00000007229;ENSRNOG00000009284;ENSRNOG00000009446;ENSRNOG00000010643;ENSRNOG00000011668;ENSRNOG00000012428;ENSRNOG00000013907;ENSRNOG00000014448;ENSRNOG00000016099;ENSRNOG00000019422;ENSRNOG00000019742;ENSRNOG00000020060;…
isoprenoid metabolic process	GO:0006720									9	80	0.000125679	ENSRNOG00000009734;ENSRNOG00000013376;ENSRNOG00000015052;ENSRNOG00000016122;ENSRNOG00000016552;ENSRNOG00000016690;ENSRNOG00000020696;ENSRNOG00000021314;ENSRNOG00000049604
system development	GO:0048731									82	3940	0.0164408	ENSRNOG00000000053;ENSRNOG00000000165;ENSRNOG00000000521;ENSRNOG00000000967;ENSRNOG00000001442;ENSRNOG00000001738;ENSRNOG00000001797;ENSRNOG00000001926;ENSRNOG00000002292;ENSRNOG00000002478;ENSRNOG00000002572;ENSRNOG00000002802;ENSRNOG00000002946;ENSRNOG00000003232;ENSRNOG00000003302;ENSRNOG00000004294;ENSRNOG00000004377;ENSRNOG00000004726;ENSRNOG00000005424;ENSRNOG00000006305;ENSRNOG00000006663;…
negative regulation of cell killing	GO:0031342									4	15	0.00145927	ENSRNOG00000019834;ENSRNOG00000020578;ENSRNOG00000038999;ENSRNOG00000042821
positive regulation of protein metabolic process	GO:0051247									34	1393	0.0436644	ENSRNOG00000000521;ENSRNOG00000001738;ENSRNOG00000002278;ENSRNOG00000002292;ENSRNOG00000003302;ENSRNOG00000004726;ENSRNOG00000005615;ENSRNOG00000007040;ENSRNOG00000009446;ENSRNOG00000010728;ENSRNOG00000011857;ENSRNOG00000012862;ENSRNOG00000013265;ENSRNOG00000013328;ENSRNOG00000013963;ENSRNOG00000014448;ENSRNOG00000014532;ENSRNOG00000014828;ENSRNOG00000016122;ENSRNOG00000016456;ENSRNOG00000018294;…
adaptive immune response based on somatic recombination of immune receptors built from immunoglobulin superfamily domains	GO:0002460									12	297	0.0251894	ENSRNOG00000000053;ENSRNOG00000011796;ENSRNOG00000014504;ENSRNOG00000016456;ENSRNOG00000019742;ENSRNOG00000020578;ENSRNOG00000020640;ENSRNOG00000032708;ENSRNOG00000038999;ENSRNOG00000045654;ENSRNOG00000045924;ENSRNOG00000050647
positive regulation of response to stimulus	GO:0048584									44	1909	0.0368692	ENSRNOG00000000053;ENSRNOG00000001442;ENSRNOG00000001827;ENSRNOG00000002278;ENSRNOG00000002520;ENSRNOG00000002802;ENSRNOG00000003232;ENSRNOG00000003302;ENSRNOG00000004294;ENSRNOG00000004726;ENSRNOG00000005615;ENSRNOG00000006789;ENSRNOG00000006990;ENSRNOG00000009284;ENSRNOG00000010558;ENSRNOG00000011796;ENSRNOG00000013265;ENSRNOG00000013328;ENSRNOG00000013408;ENSRNOG00000013907;ENSRNOG00000013963;…
positive regulation of sterol biosynthetic process	GO:0106120									2	5	0.0257495	ENSRNOG00000001442;ENSRNOG00000009488
regulation of T-helper 1 type immune response	GO:0002825									3	20	0.034065	ENSRNOG00000014504;ENSRNOG00000016456;ENSRNOG00000032708
multicellular organismal homeostasis	GO:0048871									16	395	0.0067146	ENSRNOG00000001142;ENSRNOG00000001738;ENSRNOG00000001926;ENSRNOG00000003302;ENSRNOG00000004377;ENSRNOG00000006789;ENSRNOG00000009565;ENSRNOG00000012443;ENSRNOG00000013552;ENSRNOG00000014448;ENSRNOG00000019422;ENSRNOG00000019742;ENSRNOG00000020640;ENSRNOG00000045649;ENSRNOG00000048949;ENSRNOG00000049075
regulation of immune effector process	GO:0002697									14	305	0.00474249	ENSRNOG00000002802;ENSRNOG00000014117;ENSRNOG00000014504;ENSRNOG00000014532;ENSRNOG00000016456;ENSRNOG00000020578;ENSRNOG00000020640;ENSRNOG00000020704;ENSRNOG00000038999;ENSRNOG00000042821;ENSRNOG00000045654;ENSRNOG00000045924;ENSRNOG00000050647;ENSRNOG00000057832
developmental process	GO:0032502									102	5053	0.00999092	ENSRNOG00000000053;ENSRNOG00000000165;ENSRNOG00000000521;ENSRNOG00000000967;ENSRNOG00000001142;ENSRNOG00000001442;ENSRNOG00000001738;ENSRNOG00000001782;ENSRNOG00000001797;ENSRNOG00000001926;ENSRNOG00000002278;ENSRNOG00000002292;ENSRNOG00000002478;ENSRNOG00000002520;ENSRNOG00000002572;ENSRNOG00000002802;ENSRNOG00000002946;ENSRNOG00000003232;ENSRNOG00000003302;ENSRNOG00000004294;ENSRNOG00000004377;…
hormone metabolic process	GO:0042445									10	166	0.00438922	ENSRNOG00000001442;ENSRNOG00000002609;ENSRNOG00000005861;ENSRNOG00000008074;ENSRNOG00000009284;ENSRNOG00000009734;ENSRNOG00000012123;ENSRNOG00000015052;ENSRNOG00000019422;ENSRNOG00000051854
response to salt stress	GO:0009651									4	32	0.0174376	ENSRNOG00000001926;ENSRNOG00000019834;ENSRNOG00000058646;ENSRNOG00000059714
response to chemical	GO:0042221									112	5077	0.00015174	ENSRNOG00000000053;ENSRNOG00000000165;ENSRNOG00000000521;ENSRNOG00000000967;ENSRNOG00000001442;ENSRNOG00000001517;ENSRNOG00000001738;ENSRNOG00000001797;ENSRNOG00000001926;ENSRNOG00000002292;ENSRNOG00000002478;ENSRNOG00000002520;ENSRNOG00000002572;ENSRNOG00000002802;ENSRNOG00000002839;ENSRNOG00000002946;ENSRNOG00000003260;ENSRNOG00000003302;ENSRNOG00000003977;ENSRNOG00000004294;ENSRNOG00000004342;…
fat cell differentiation	GO:0045444									11	191	0.00353463	ENSRNOG00000000967;ENSRNOG00000001782;ENSRNOG00000006789;ENSRNOG00000013552;ENSRNOG00000014448;ENSRNOG00000016099;ENSRNOG00000020060;ENSRNOG00000020640;ENSRNOG00000029668;ENSRNOG00000050869;ENSRNOG00000058646
anatomical structure development	GO:0048856									94	4711	0.0227048	ENSRNOG00000000053;ENSRNOG00000000165;ENSRNOG00000000521;ENSRNOG00000000967;ENSRNOG00000001142;ENSRNOG00000001442;ENSRNOG00000001738;ENSRNOG00000001797;ENSRNOG00000001926;ENSRNOG00000002278;ENSRNOG00000002292;ENSRNOG00000002478;ENSRNOG00000002572;ENSRNOG00000002802;ENSRNOG00000002946;ENSRNOG00000003232;ENSRNOG00000003302;ENSRNOG00000004294;ENSRNOG00000004377;ENSRNOG00000004726;ENSRNOG00000005424;…
glycerol metabolic process	GO:0006071									3	18	0.0271233	ENSRNOG00000020704;ENSRNOG00000028616;ENSRNOG00000034116
NK T cell differentiation	GO:0001865									2	7	0.0436644	ENSRNOG00000013265;ENSRNOG00000020640
response to stimulus	GO:0050896									162	8857	0.0102784	ENSRNOG00000000053;ENSRNOG00000000165;ENSRNOG00000000521;ENSRNOG00000000827;ENSRNOG00000000967;ENSRNOG00000001442;ENSRNOG00000001517;ENSRNOG00000001738;ENSRNOG00000001797;ENSRNOG00000001827;ENSRNOG00000001926;ENSRNOG00000002278;ENSRNOG00000002292;ENSRNOG00000002478;ENSRNOG00000002520;ENSRNOG00000002572;ENSRNOG00000002802;ENSRNOG00000002839;ENSRNOG00000002946;ENSRNOG00000003232;ENSRNOG00000003260;…
late endosomal microautophagy	GO:0061738									2	5	0.0257495	ENSRNOG00000009920;ENSRNOG00000034093
farnesyl diphosphate metabolic process	GO:0045338									3	4	0.000385263	ENSRNOG00000016122;ENSRNOG00000016552;ENSRNOG00000021314
alditol metabolic process	GO:0019400									3	21	0.0375698	ENSRNOG00000020704;ENSRNOG00000028616;ENSRNOG00000034116
negative regulation of response to stimulus	GO:0048585									33	1260	0.0212759	ENSRNOG00000000521;ENSRNOG00000002520;ENSRNOG00000002946;ENSRNOG00000003232;ENSRNOG00000003302;ENSRNOG00000003977;ENSRNOG00000006789;ENSRNOG00000007029;ENSRNOG00000007817;ENSRNOG00000010558;ENSRNOG00000010643;ENSRNOG00000010728;ENSRNOG00000010944;ENSRNOG00000014117;ENSRNOG00000014448;ENSRNOG00000016122;ENSRNOG00000016456;ENSRNOG00000018294;ENSRNOG00000019422;ENSRNOG00000019428;ENSRNOG00000019638;…
secretory columnal luminar epithelial cell differentiation involved in prostate glandular acinus development	GO:0060528									2	3	0.00999092	ENSRNOG00000009284;ENSRNOG00000009446
regulation of protein metabolic process	GO:0051246									52	2355	0.0375698	ENSRNOG00000000521;ENSRNOG00000001442;ENSRNOG00000001738;ENSRNOG00000002278;ENSRNOG00000002292;ENSRNOG00000002946;ENSRNOG00000003232;ENSRNOG00000003302;ENSRNOG00000003977;ENSRNOG00000004726;ENSRNOG00000005424;ENSRNOG00000005615;ENSRNOG00000006990;ENSRNOG00000007029;ENSRNOG00000007040;ENSRNOG00000009446;ENSRNOG00000010421;ENSRNOG00000010728;ENSRNOG00000011857;ENSRNOG00000012862;ENSRNOG00000013265;…
rhythmic process	GO:0048511									14	281	0.0023974	ENSRNOG00000002292;ENSRNOG00000006663;ENSRNOG00000007229;ENSRNOG00000011668;ENSRNOG00000012862;ENSRNOG00000014448;ENSRNOG00000015052;ENSRNOG00000016099;ENSRNOG00000018294;ENSRNOG00000019383;ENSRNOG00000019422;ENSRNOG00000020060;ENSRNOG00000020836;ENSRNOG00000021027
regulation of intrinsic apoptotic signaling pathway	GO:2001242									7	127	0.0344578	ENSRNOG00000003232;ENSRNOG00000003302;ENSRNOG00000006789;ENSRNOG00000010558;ENSRNOG00000010944;ENSRNOG00000023271;ENSRNOG00000023546
terpenoid metabolic process	GO:0006721									5	56	0.0201225	ENSRNOG00000009734;ENSRNOG00000015052;ENSRNOG00000016122;ENSRNOG00000016552;ENSRNOG00000021314
positive regulation of cholesterol biosynthetic process	GO:0045542									2	5	0.0257495	ENSRNOG00000001442;ENSRNOG00000009488
Note: FDR means false discovery rate.

## Sheet: Adrenal glands
Significantly (FDR = 0.05) enriched biological processes (BP) for differentially expressed genes (DEG) identified in adrenal glands. Green-colored cells represent the GO terms common to all the three organs (consensus heat-stress response [HSR]); grey-colored cells contain terms common to two comparisons (common HSR); and the remaining cells are color-coded by comparisons (red = CT vs. H30 only; …
Go terms	GO ID	CK vs. H30				CK vs. H60				CK vs. H120
		Out (183)	All (17705)	FDR	Genes	Out (469)	All (17705)	FDR	Genes	Out (612)	All (17705)	FDR	Genes
regulation of insulin secretion	GO:0050796	6	142	0.027515	ENSRNOG00000014448;ENSRNOG00000015434;ENSRNOG00000017783;ENSRNOG00000020254;ENSRNOG00000023509;ENSRNOG00000024923	14	142	0.000462966	ENSRNOG00000000503;ENSRNOG00000003463;ENSRNOG00000004649;ENSRNOG00000009329;ENSRNOG00000011222;ENSRNOG00000014448;ENSRNOG00000015434;ENSRNOG00000015518;ENSRNOG00000017783;ENSRNOG00000018393;ENSRNOG00000019996;ENSRNOG00000020254;ENSRNOG00000023509;ENSRNOG00000024923	12	142	0.0451816	ENSRNOG00000000503;ENSRNOG00000003463;ENSRNOG00000003526;ENSRNOG00000008292;ENSRNOG00000011222;ENSRNOG00000014254;ENSRNOG00000014448;ENSRNOG00000015434;ENSRNOG00000018393;ENSRNOG00000019996;ENSRNOG00000020254;ENSRNOG00000023509
cellular response to corticosteroid stimulus	GO:0071384	6	72	0.00158837	ENSRNOG00000002793;ENSRNOG00000003515;ENSRNOG00000019018;ENSRNOG00000050006;ENSRNOG00000057078;ENSRNOG00000058646	8	72	0.00746992	ENSRNOG00000002793;ENSRNOG00000008837;ENSRNOG00000019018;ENSRNOG00000020679;ENSRNOG00000050006;ENSRNOG00000057078;ENSRNOG00000058186;ENSRNOG00000058646	8	72	0.0417968	ENSRNOG00000003515;ENSRNOG00000008837;ENSRNOG00000012582;ENSRNOG00000017601;ENSRNOG00000019018;ENSRNOG00000028616;ENSRNOG00000057078;ENSRNOG00000058646
cellular metabolic process	GO:0044237	126	9460	0.00033723	ENSRNOG00000000321;ENSRNOG00000000521;ENSRNOG00000000529;ENSRNOG00000000957;ENSRNOG00000001030;ENSRNOG00000001128;ENSRNOG00000001189;ENSRNOG00000001518;ENSRNOG00000001889;ENSRNOG00000002343;ENSRNOG00000003300;ENSRNOG00000003515;ENSRNOG00000003580;ENSRNOG00000003687;ENSRNOG00000003897;ENSRNOG00000003977;ENSRNOG00000004019;ENSRNOG00000004091;ENSRNOG00000004327;ENSRNOG00000004554;ENSRNOG00000004870;…	323	9460	8.1652e-10	ENSRNOG00000000064;ENSRNOG00000000158;ENSRNOG00000000250;ENSRNOG00000000321;ENSRNOG00000000461;ENSRNOG00000000503;ENSRNOG00000000521;ENSRNOG00000000648;ENSRNOG00000000796;ENSRNOG00000000891;ENSRNOG00000000909;ENSRNOG00000000957;ENSRNOG00000001030;ENSRNOG00000001086;ENSRNOG00000001128;ENSRNOG00000001130;ENSRNOG00000001172;ENSRNOG00000001189;ENSRNOG00000001414;ENSRNOG00000001548;ENSRNOG00000001773;…	411	9460	2.33143e-09	ENSRNOG00000000158;ENSRNOG00000000250;ENSRNOG00000000443;ENSRNOG00000000461;ENSRNOG00000000503;ENSRNOG00000000506;ENSRNOG00000000521;ENSRNOG00000000576;ENSRNOG00000000648;ENSRNOG00000000662;ENSRNOG00000000796;ENSRNOG00000000891;ENSRNOG00000000909;ENSRNOG00000000923;ENSRNOG00000000981;ENSRNOG00000000989;ENSRNOG00000001030;ENSRNOG00000001113;ENSRNOG00000001130;ENSRNOG00000001153;ENSRNOG00000001172;…
angiogenesis	GO:0001525	14	390	0.00097708	ENSRNOG00000004284;ENSRNOG00000004554;ENSRNOG00000006604;ENSRNOG00000008487;ENSRNOG00000011946;ENSRNOG00000012410;ENSRNOG00000014205;ENSRNOG00000014350;ENSRNOG00000015055;ENSRNOG00000016281;ENSRNOG00000016299;ENSRNOG00000019622;ENSRNOG00000023546;ENSRNOG00000027030	33	390	3.07358e-07	ENSRNOG00000000250;ENSRNOG00000001414;ENSRNOG00000001548;ENSRNOG00000002582;ENSRNOG00000004284;ENSRNOG00000004649;ENSRNOG00000005413;ENSRNOG00000006604;ENSRNOG00000007830;ENSRNOG00000008487;ENSRNOG00000010121;ENSRNOG00000010630;ENSRNOG00000012410;ENSRNOG00000014117;ENSRNOG00000014205;ENSRNOG00000014350;ENSRNOG00000014648;ENSRNOG00000015036;ENSRNOG00000015055;ENSRNOG00000016281;ENSRNOG00000016299;…	26	390	0.0201925	ENSRNOG00000000250;ENSRNOG00000002511;ENSRNOG00000004284;ENSRNOG00000005413;ENSRNOG00000008292;ENSRNOG00000008487;ENSRNOG00000008533;ENSRNOG00000010121;ENSRNOG00000010630;ENSRNOG00000010947;ENSRNOG00000014117;ENSRNOG00000014613;ENSRNOG00000014648;ENSRNOG00000016281;ENSRNOG00000016326;ENSRNOG00000018109;ENSRNOG00000018393;ENSRNOG00000019622;ENSRNOG00000021726;ENSRNOG00000022256;ENSRNOG00000023546;…
regulation of primary metabolic process	GO:0080090	77	4942	0.000514034	ENSRNOG00000000321;ENSRNOG00000000521;ENSRNOG00000000529;ENSRNOG00000001030;ENSRNOG00000001128;ENSRNOG00000001189;ENSRNOG00000001518;ENSRNOG00000001889;ENSRNOG00000002343;ENSRNOG00000003300;ENSRNOG00000003687;ENSRNOG00000003897;ENSRNOG00000003977;ENSRNOG00000004554;ENSRNOG00000005359;ENSRNOG00000005600;ENSRNOG00000005615;ENSRNOG00000006604;ENSRNOG00000006787;ENSRNOG00000007152;ENSRNOG00000007607;…	194	4942	1.67781e-08	ENSRNOG00000000250;ENSRNOG00000000321;ENSRNOG00000000461;ENSRNOG00000000503;ENSRNOG00000000521;ENSRNOG00000000796;ENSRNOG00000000891;ENSRNOG00000001030;ENSRNOG00000001128;ENSRNOG00000001130;ENSRNOG00000001172;ENSRNOG00000001189;ENSRNOG00000001414;ENSRNOG00000001548;ENSRNOG00000001773;ENSRNOG00000001843;ENSRNOG00000002232;ENSRNOG00000002343;ENSRNOG00000002393;ENSRNOG00000002572;ENSRNOG00000002582;…	233	4942	4.35814e-06	ENSRNOG00000000250;ENSRNOG00000000443;ENSRNOG00000000461;ENSRNOG00000000503;ENSRNOG00000000506;ENSRNOG00000000521;ENSRNOG00000000796;ENSRNOG00000000891;ENSRNOG00000000923;ENSRNOG00000000981;ENSRNOG00000000989;ENSRNOG00000001030;ENSRNOG00000001113;ENSRNOG00000001130;ENSRNOG00000001153;ENSRNOG00000001172;ENSRNOG00000001189;ENSRNOG00000001201;ENSRNOG00000001277;ENSRNOG00000001773;ENSRNOG00000001843;…
muscle tissue development	GO:0060537	15	352	0.000123885	ENSRNOG00000000529;ENSRNOG00000001189;ENSRNOG00000001469;ENSRNOG00000002773;ENSRNOG00000003300;ENSRNOG00000003687;ENSRNOG00000004554;ENSRNOG00000007607;ENSRNOG00000008015;ENSRNOG00000014448;ENSRNOG00000018184;ENSRNOG00000019422;ENSRNOG00000021812;ENSRNOG00000050006;ENSRNOG00000058882	22	352	0.00273295	ENSRNOG00000001189;ENSRNOG00000001469;ENSRNOG00000002572;ENSRNOG00000002582;ENSRNOG00000002886;ENSRNOG00000003300;ENSRNOG00000003687;ENSRNOG00000003745;ENSRNOG00000007607;ENSRNOG00000008015;ENSRNOG00000010121;ENSRNOG00000011238;ENSRNOG00000012886;ENSRNOG00000014426;ENSRNOG00000014448;ENSRNOG00000014648;ENSRNOG00000019422;ENSRNOG00000020723;ENSRNOG00000021812;ENSRNOG00000050006;ENSRNOG00000050997;…	27	352	0.00322442	ENSRNOG00000000525;ENSRNOG00000001189;ENSRNOG00000001469;ENSRNOG00000002572;ENSRNOG00000003687;ENSRNOG00000003745;ENSRNOG00000007607;ENSRNOG00000008015;ENSRNOG00000008892;ENSRNOG00000010121;ENSRNOG00000011238;ENSRNOG00000012886;ENSRNOG00000013928;ENSRNOG00000014426;ENSRNOG00000014448;ENSRNOG00000014648;ENSRNOG00000017833;ENSRNOG00000019390;ENSRNOG00000019422;ENSRNOG00000021812;ENSRNOG00000022702;…
negative regulation of nitrogen compound metabolic process	GO:0051172	40	2010	0.000628538	ENSRNOG00000000521;ENSRNOG00000001189;ENSRNOG00000001889;ENSRNOG00000002343;ENSRNOG00000003300;ENSRNOG00000003687;ENSRNOG00000003977;ENSRNOG00000005600;ENSRNOG00000005615;ENSRNOG00000006604;ENSRNOG00000006787;ENSRNOG00000007152;ENSRNOG00000007607;ENSRNOG00000010716;ENSRNOG00000011668;ENSRNOG00000011946;ENSRNOG00000012410;ENSRNOG00000013011;ENSRNOG00000014205;ENSRNOG00000014448;ENSRNOG00000014900;…	96	2010	3.37998e-07	ENSRNOG00000000503;ENSRNOG00000000521;ENSRNOG00000001189;ENSRNOG00000001414;ENSRNOG00000001773;ENSRNOG00000001843;ENSRNOG00000002343;ENSRNOG00000002393;ENSRNOG00000002582;ENSRNOG00000002894;ENSRNOG00000002946;ENSRNOG00000003300;ENSRNOG00000003463;ENSRNOG00000003687;ENSRNOG00000003745;ENSRNOG00000003927;ENSRNOG00000003977;ENSRNOG00000004649;ENSRNOG00000004726;ENSRNOG00000005275;ENSRNOG00000005413;…	94	2010	0.0223436	ENSRNOG00000000443;ENSRNOG00000000503;ENSRNOG00000000521;ENSRNOG00000001189;ENSRNOG00000001201;ENSRNOG00000001277;ENSRNOG00000001773;ENSRNOG00000001843;ENSRNOG00000002393;ENSRNOG00000003147;ENSRNOG00000003463;ENSRNOG00000003687;ENSRNOG00000003745;ENSRNOG00000003784;ENSRNOG00000003927;ENSRNOG00000003977;ENSRNOG00000004500;ENSRNOG00000004608;ENSRNOG00000004726;ENSRNOG00000005275;ENSRNOG00000005413;…
heterocycle metabolic process	GO:0046483	72	4861	0.0041264	ENSRNOG00000000521;ENSRNOG00000000529;ENSRNOG00000001030;ENSRNOG00000001128;ENSRNOG00000001189;ENSRNOG00000001518;ENSRNOG00000001889;ENSRNOG00000003300;ENSRNOG00000003515;ENSRNOG00000003897;ENSRNOG00000003977;ENSRNOG00000004091;ENSRNOG00000004327;ENSRNOG00000004554;ENSRNOG00000005359;ENSRNOG00000005600;ENSRNOG00000007152;ENSRNOG00000007607;ENSRNOG00000008015;ENSRNOG00000008365;ENSRNOG00000009311;…	176	4861	2.64201e-05	ENSRNOG00000000064;ENSRNOG00000000250;ENSRNOG00000000461;ENSRNOG00000000503;ENSRNOG00000000521;ENSRNOG00000000891;ENSRNOG00000000909;ENSRNOG00000001030;ENSRNOG00000001128;ENSRNOG00000001130;ENSRNOG00000001172;ENSRNOG00000001189;ENSRNOG00000001548;ENSRNOG00000001773;ENSRNOG00000001843;ENSRNOG00000001851;ENSRNOG00000002232;ENSRNOG00000002393;ENSRNOG00000002572;ENSRNOG00000002582;ENSRNOG00000002894;…	227	4861	1.22537e-05	ENSRNOG00000000250;ENSRNOG00000000461;ENSRNOG00000000503;ENSRNOG00000000506;ENSRNOG00000000521;ENSRNOG00000000662;ENSRNOG00000000891;ENSRNOG00000000909;ENSRNOG00000000923;ENSRNOG00000000989;ENSRNOG00000001030;ENSRNOG00000001130;ENSRNOG00000001153;ENSRNOG00000001172;ENSRNOG00000001189;ENSRNOG00000001203;ENSRNOG00000001277;ENSRNOG00000001773;ENSRNOG00000001843;ENSRNOG00000001851;ENSRNOG00000002232;…
negative regulation of cell communication	GO:0010648	30	1036	1.38013e-05	ENSRNOG00000001189;ENSRNOG00000001518;ENSRNOG00000002343;ENSRNOG00000002773;ENSRNOG00000003476;ENSRNOG00000003687;ENSRNOG00000003977;ENSRNOG00000004554;ENSRNOG00000004870;ENSRNOG00000005600;ENSRNOG00000006604;ENSRNOG00000009311;ENSRNOG00000014448;ENSRNOG00000015055;ENSRNOG00000015434;ENSRNOG00000016299;ENSRNOG00000016343;ENSRNOG00000016460;ENSRNOG00000017333;ENSRNOG00000017783;ENSRNOG00000018214;…	65	1036	8.6256e-09	ENSRNOG00000001189;ENSRNOG00000001374;ENSRNOG00000001414;ENSRNOG00000001548;ENSRNOG00000001843;ENSRNOG00000002097;ENSRNOG00000002343;ENSRNOG00000002722;ENSRNOG00000002894;ENSRNOG00000002946;ENSRNOG00000003463;ENSRNOG00000003476;ENSRNOG00000003687;ENSRNOG00000003745;ENSRNOG00000003895;ENSRNOG00000003977;ENSRNOG00000004649;ENSRNOG00000004660;ENSRNOG00000004870;ENSRNOG00000005413;ENSRNOG00000005600;…	62	1036	0.000801182	ENSRNOG00000001189;ENSRNOG00000001374;ENSRNOG00000001843;ENSRNOG00000002520;ENSRNOG00000002722;ENSRNOG00000003463;ENSRNOG00000003526;ENSRNOG00000003687;ENSRNOG00000003745;ENSRNOG00000003977;ENSRNOG00000004608;ENSRNOG00000004660;ENSRNOG00000004870;ENSRNOG00000005413;ENSRNOG00000006048;ENSRNOG00000007029;ENSRNOG00000007817;ENSRNOG00000008292;ENSRNOG00000009311;ENSRNOG00000010574;ENSRNOG00000010643;…
nucleobase-containing compound metabolic process	GO:0006139	69	4747	0.00835296	ENSRNOG00000000521;ENSRNOG00000000529;ENSRNOG00000001030;ENSRNOG00000001128;ENSRNOG00000001189;ENSRNOG00000001518;ENSRNOG00000001889;ENSRNOG00000003300;ENSRNOG00000003897;ENSRNOG00000003977;ENSRNOG00000004091;ENSRNOG00000004554;ENSRNOG00000005359;ENSRNOG00000005600;ENSRNOG00000007152;ENSRNOG00000007607;ENSRNOG00000008015;ENSRNOG00000008365;ENSRNOG00000009311;ENSRNOG00000009715;ENSRNOG00000010146;…	171	4747	5.65568e-05	ENSRNOG00000000064;ENSRNOG00000000250;ENSRNOG00000000461;ENSRNOG00000000503;ENSRNOG00000000521;ENSRNOG00000000891;ENSRNOG00000000909;ENSRNOG00000001030;ENSRNOG00000001128;ENSRNOG00000001130;ENSRNOG00000001172;ENSRNOG00000001189;ENSRNOG00000001548;ENSRNOG00000001773;ENSRNOG00000001843;ENSRNOG00000001851;ENSRNOG00000002232;ENSRNOG00000002393;ENSRNOG00000002572;ENSRNOG00000002582;ENSRNOG00000002894;…	217	4747	9.10594e-05	ENSRNOG00000000250;ENSRNOG00000000461;ENSRNOG00000000503;ENSRNOG00000000506;ENSRNOG00000000521;ENSRNOG00000000891;ENSRNOG00000000909;ENSRNOG00000000923;ENSRNOG00000000989;ENSRNOG00000001030;ENSRNOG00000001130;ENSRNOG00000001153;ENSRNOG00000001172;ENSRNOG00000001189;ENSRNOG00000001203;ENSRNOG00000001277;ENSRNOG00000001773;ENSRNOG00000001843;ENSRNOG00000001851;ENSRNOG00000002232;ENSRNOG00000002393;…
cellular response to acid chemical	GO:0071229	11	186	0.000120025	ENSRNOG00000001128;ENSRNOG00000003476;ENSRNOG00000003580;ENSRNOG00000003897;ENSRNOG00000014205;ENSRNOG00000016281;ENSRNOG00000016299;ENSRNOG00000017783;ENSRNOG00000020763;ENSRNOG00000026124;ENSRNOG00000057347	16	186	0.000652973	ENSRNOG00000001128;ENSRNOG00000003463;ENSRNOG00000003476;ENSRNOG00000003897;ENSRNOG00000005275;ENSRNOG00000008837;ENSRNOG00000009565;ENSRNOG00000009946;ENSRNOG00000014205;ENSRNOG00000016281;ENSRNOG00000016299;ENSRNOG00000016374;ENSRNOG00000016573;ENSRNOG00000017783;ENSRNOG00000033169;ENSRNOG00000054757	15	186	0.0305122	ENSRNOG00000003463;ENSRNOG00000003897;ENSRNOG00000004049;ENSRNOG00000004500;ENSRNOG00000005275;ENSRNOG00000008837;ENSRNOG00000009946;ENSRNOG00000014254;ENSRNOG00000016281;ENSRNOG00000016374;ENSRNOG00000016573;ENSRNOG00000020726;ENSRNOG00000028616;ENSRNOG00000033169;ENSRNOG00000054757
regulation of biosynthetic process	GO:0009889	62	3386	5.68196e-05	ENSRNOG00000000521;ENSRNOG00000000529;ENSRNOG00000001030;ENSRNOG00000001128;ENSRNOG00000001189;ENSRNOG00000001518;ENSRNOG00000003300;ENSRNOG00000003580;ENSRNOG00000003687;ENSRNOG00000003897;ENSRNOG00000003977;ENSRNOG00000004554;ENSRNOG00000005359;ENSRNOG00000005600;ENSRNOG00000007152;ENSRNOG00000007607;ENSRNOG00000008015;ENSRNOG00000008365;ENSRNOG00000009311;ENSRNOG00000010146;ENSRNOG00000010716;…	145	3386	3.87621e-08	ENSRNOG00000000250;ENSRNOG00000000461;ENSRNOG00000000503;ENSRNOG00000000521;ENSRNOG00000000796;ENSRNOG00000000891;ENSRNOG00000001030;ENSRNOG00000001128;ENSRNOG00000001130;ENSRNOG00000001172;ENSRNOG00000001189;ENSRNOG00000001548;ENSRNOG00000001773;ENSRNOG00000001843;ENSRNOG00000002232;ENSRNOG00000002393;ENSRNOG00000002572;ENSRNOG00000002582;ENSRNOG00000002894;ENSRNOG00000003228;ENSRNOG00000003300;…	173	3386	3.96788e-06	ENSRNOG00000000250;ENSRNOG00000000461;ENSRNOG00000000503;ENSRNOG00000000506;ENSRNOG00000000521;ENSRNOG00000000662;ENSRNOG00000000796;ENSRNOG00000000891;ENSRNOG00000000923;ENSRNOG00000000981;ENSRNOG00000000989;ENSRNOG00000001030;ENSRNOG00000001130;ENSRNOG00000001153;ENSRNOG00000001172;ENSRNOG00000001189;ENSRNOG00000001277;ENSRNOG00000001773;ENSRNOG00000001843;ENSRNOG00000002232;ENSRNOG00000002393;…
positive regulation of catabolic process	GO:0009896	10	377	0.0411243	ENSRNOG00000003300;ENSRNOG00000004554;ENSRNOG00000016460;ENSRNOG00000020298;ENSRNOG00000023509;ENSRNOG00000045654;ENSRNOG00000050647;ENSRNOG00000056457;ENSRNOG00000058388;ENSRNOG00000058646	23	377	0.00279013	ENSRNOG00000003300;ENSRNOG00000004649;ENSRNOG00000009887;ENSRNOG00000009946;ENSRNOG00000010574;ENSRNOG00000011238;ENSRNOG00000013948;ENSRNOG00000014117;ENSRNOG00000014204;ENSRNOG00000014287;ENSRNOG00000016460;ENSRNOG00000017382;ENSRNOG00000018524;ENSRNOG00000020298;ENSRNOG00000020723;ENSRNOG00000022392;ENSRNOG00000023509;ENSRNOG00000032917;ENSRNOG00000045654;ENSRNOG00000050647;ENSRNOG00000051592;…	36	377	6.74005e-06	ENSRNOG00000003784;ENSRNOG00000004479;ENSRNOG00000004500;ENSRNOG00000008292;ENSRNOG00000008533;ENSRNOG00000009887;ENSRNOG00000009946;ENSRNOG00000010574;ENSRNOG00000011238;ENSRNOG00000013023;ENSRNOG00000013948;ENSRNOG00000014117;ENSRNOG00000014204;ENSRNOG00000014254;ENSRNOG00000014287;ENSRNOG00000016103;ENSRNOG00000016460;ENSRNOG00000017382;ENSRNOG00000018484;ENSRNOG00000018994;ENSRNOG00000019459;…
'de novo' posttranslational protein folding	GO:0051084	5	31	0.000355415	ENSRNOG00000000902;ENSRNOG00000013011;ENSRNOG00000021824;ENSRNOG00000045654;ENSRNOG00000050647	8	31	2.84208e-05	ENSRNOG00000000902;ENSRNOG00000009920;ENSRNOG00000013011;ENSRNOG00000018294;ENSRNOG00000021824;ENSRNOG00000034093;ENSRNOG00000045654;ENSRNOG00000050647	8	31	0.00040714	ENSRNOG00000000902;ENSRNOG00000009920;ENSRNOG00000019070;ENSRNOG00000021824;ENSRNOG00000034093;ENSRNOG00000045654;ENSRNOG00000050647;ENSRNOG00000061099
immune system process	GO:0002376	37	2070	0.00681668	ENSRNOG00000000321;ENSRNOG00000000521;ENSRNOG00000000529;ENSRNOG00000001128;ENSRNOG00000001518;ENSRNOG00000001989;ENSRNOG00000003977;ENSRNOG00000004870;ENSRNOG00000006604;ENSRNOG00000006641;ENSRNOG00000007393;ENSRNOG00000007544;ENSRNOG00000008001;ENSRNOG00000008015;ENSRNOG00000009311;ENSRNOG00000009768;ENSRNOG00000011668;ENSRNOG00000011946;ENSRNOG00000014205;ENSRNOG00000015055;ENSRNOG00000016299;…	76	2070	0.019016	ENSRNOG00000000250;ENSRNOG00000000321;ENSRNOG00000000521;ENSRNOG00000001128;ENSRNOG00000001414;ENSRNOG00000001548;ENSRNOG00000001843;ENSRNOG00000001989;ENSRNOG00000002393;ENSRNOG00000002722;ENSRNOG00000002802;ENSRNOG00000003927;ENSRNOG00000003977;ENSRNOG00000004649;ENSRNOG00000004726;ENSRNOG00000004870;ENSRNOG00000005964;ENSRNOG00000005984;ENSRNOG00000006604;ENSRNOG00000006641;ENSRNOG00000007393;…	95	2070	0.0324332	ENSRNOG00000000250;ENSRNOG00000000443;ENSRNOG00000000521;ENSRNOG00000001153;ENSRNOG00000001843;ENSRNOG00000002393;ENSRNOG00000002408;ENSRNOG00000002722;ENSRNOG00000003147;ENSRNOG00000003927;ENSRNOG00000003977;ENSRNOG00000004217;ENSRNOG00000004466;ENSRNOG00000004500;ENSRNOG00000004726;ENSRNOG00000004870;ENSRNOG00000006698;ENSRNOG00000007393;ENSRNOG00000007544;ENSRNOG00000008015;ENSRNOG00000008292;…
circadian regulation of gene expression	GO:0032922	5	53	0.00306145	ENSRNOG00000007152;ENSRNOG00000014448;ENSRNOG00000018413;ENSRNOG00000019422;ENSRNOG00000020254	11	53	4.52481e-06	ENSRNOG00000006756;ENSRNOG00000009329;ENSRNOG00000009754;ENSRNOG00000014448;ENSRNOG00000015133;ENSRNOG00000017801;ENSRNOG00000018413;ENSRNOG00000019422;ENSRNOG00000020254;ENSRNOG00000027145;ENSRNOG00000051592	8	53	0.00985086	ENSRNOG00000006756;ENSRNOG00000009754;ENSRNOG00000014448;ENSRNOG00000017801;ENSRNOG00000018413;ENSRNOG00000019422;ENSRNOG00000020254;ENSRNOG00000027145
regulation of transcription from RNA polymerase II promoter in response to stress	GO:0043618	7	43	1.33324e-05	ENSRNOG00000014205;ENSRNOG00000019422;ENSRNOG00000020298;ENSRNOG00000021824;ENSRNOG00000045654;ENSRNOG00000050647;ENSRNOG00000057347	12	43	6.81106e-08	ENSRNOG00000001548;ENSRNOG00000003745;ENSRNOG00000005413;ENSRNOG00000014117;ENSRNOG00000014205;ENSRNOG00000017801;ENSRNOG00000019422;ENSRNOG00000020298;ENSRNOG00000021824;ENSRNOG00000031174;ENSRNOG00000045654;ENSRNOG00000050647	10	43	0.000118077	ENSRNOG00000003745;ENSRNOG00000005413;ENSRNOG00000008292;ENSRNOG00000014117;ENSRNOG00000017801;ENSRNOG00000019422;ENSRNOG00000020298;ENSRNOG00000021824;ENSRNOG00000045654;ENSRNOG00000050647
blood vessel development	GO:0001568	19	551	0.000136202	ENSRNOG00000003897;ENSRNOG00000004284;ENSRNOG00000004554;ENSRNOG00000006604;ENSRNOG00000008487;ENSRNOG00000011946;ENSRNOG00000012410;ENSRNOG00000014205;ENSRNOG00000014350;ENSRNOG00000015055;ENSRNOG00000016281;ENSRNOG00000016299;ENSRNOG00000019622;ENSRNOG00000023546;ENSRNOG00000027030;ENSRNOG00000042838;ENSRNOG00000058039;ENSRNOG00000058646;ENSRNOG00000060448	44	551	8.6256e-09	ENSRNOG00000000250;ENSRNOG00000001414;ENSRNOG00000001548;ENSRNOG00000002582;ENSRNOG00000002886;ENSRNOG00000002946;ENSRNOG00000003897;ENSRNOG00000004284;ENSRNOG00000004649;ENSRNOG00000005413;ENSRNOG00000006604;ENSRNOG00000007830;ENSRNOG00000008116;ENSRNOG00000008487;ENSRNOG00000009946;ENSRNOG00000010121;ENSRNOG00000010630;ENSRNOG00000011238;ENSRNOG00000012410;ENSRNOG00000014117;ENSRNOG00000014205;…	34	551	0.0162258	ENSRNOG00000000250;ENSRNOG00000002511;ENSRNOG00000003897;ENSRNOG00000004284;ENSRNOG00000005413;ENSRNOG00000008292;ENSRNOG00000008487;ENSRNOG00000008533;ENSRNOG00000009946;ENSRNOG00000010121;ENSRNOG00000010630;ENSRNOG00000010947;ENSRNOG00000011238;ENSRNOG00000014117;ENSRNOG00000014426;ENSRNOG00000014613;ENSRNOG00000014648;ENSRNOG00000016281;ENSRNOG00000016326;ENSRNOG00000018109;ENSRNOG00000018393;…
cellular developmental process	GO:0048869	65	3373	6.40618e-06	ENSRNOG00000000321;ENSRNOG00000000521;ENSRNOG00000000875;ENSRNOG00000001128;ENSRNOG00000001189;ENSRNOG00000001518;ENSRNOG00000001989;ENSRNOG00000002343;ENSRNOG00000002773;ENSRNOG00000003300;ENSRNOG00000003476;ENSRNOG00000003687;ENSRNOG00000003897;ENSRNOG00000004284;ENSRNOG00000004870;ENSRNOG00000004936;ENSRNOG00000005600;ENSRNOG00000006037;ENSRNOG00000006604;ENSRNOG00000007393;ENSRNOG00000007607;…	136	3373	3.78681e-06	ENSRNOG00000000250;ENSRNOG00000000321;ENSRNOG00000000503;ENSRNOG00000000521;ENSRNOG00000000875;ENSRNOG00000000906;ENSRNOG00000001128;ENSRNOG00000001130;ENSRNOG00000001189;ENSRNOG00000001374;ENSRNOG00000001414;ENSRNOG00000001548;ENSRNOG00000001773;ENSRNOG00000001843;ENSRNOG00000001989;ENSRNOG00000002343;ENSRNOG00000002572;ENSRNOG00000002582;ENSRNOG00000002886;ENSRNOG00000002894;ENSRNOG00000002946;…	152	3373	0.00527061	ENSRNOG00000000250;ENSRNOG00000000503;ENSRNOG00000000521;ENSRNOG00000000525;ENSRNOG00000000700;ENSRNOG00000000906;ENSRNOG00000001113;ENSRNOG00000001130;ENSRNOG00000001189;ENSRNOG00000001374;ENSRNOG00000001700;ENSRNOG00000001773;ENSRNOG00000001843;ENSRNOG00000002408;ENSRNOG00000002572;ENSRNOG00000003104;ENSRNOG00000003147;ENSRNOG00000003463;ENSRNOG00000003687;ENSRNOG00000003745;ENSRNOG00000003897;…
regulation of blood vessel diameter	GO:0097746	9	125	0.000171844	ENSRNOG00000003476;ENSRNOG00000003687;ENSRNOG00000006641;ENSRNOG00000020254;ENSRNOG00000027030;ENSRNOG00000045654;ENSRNOG00000050006;ENSRNOG00000050647;ENSRNOG00000058039	16	125	7.34737e-06	ENSRNOG00000000503;ENSRNOG00000001130;ENSRNOG00000003476;ENSRNOG00000003687;ENSRNOG00000006641;ENSRNOG00000011039;ENSRNOG00000018003;ENSRNOG00000018393;ENSRNOG00000020254;ENSRNOG00000020679;ENSRNOG00000045654;ENSRNOG00000047300;ENSRNOG00000050006;ENSRNOG00000050647;ENSRNOG00000054757;ENSRNOG00000058039	11	125	0.0473197	ENSRNOG00000000503;ENSRNOG00000001130;ENSRNOG00000003687;ENSRNOG00000011039;ENSRNOG00000018003;ENSRNOG00000018393;ENSRNOG00000020254;ENSRNOG00000045654;ENSRNOG00000050647;ENSRNOG00000054757;ENSRNOG00000058039
negative regulation of mitotic cell cycle	GO:0045930	7	183	0.0235289	ENSRNOG00000000521;ENSRNOG00000003300;ENSRNOG00000003977;ENSRNOG00000004284;ENSRNOG00000005615;ENSRNOG00000016299;ENSRNOG00000058646	12	183	0.0297786	ENSRNOG00000000521;ENSRNOG00000003300;ENSRNOG00000003977;ENSRNOG00000004284;ENSRNOG00000005615;ENSRNOG00000006048;ENSRNOG00000008274;ENSRNOG00000016299;ENSRNOG00000020723;ENSRNOG00000058646;ENSRNOG00000059268;ENSRNOG00000060972	16	183	0.0133908	ENSRNOG00000000521;ENSRNOG00000002474;ENSRNOG00000003977;ENSRNOG00000004284;ENSRNOG00000005615;ENSRNOG00000006048;ENSRNOG00000008274;ENSRNOG00000010017;ENSRNOG00000010643;ENSRNOG00000013023;ENSRNOG00000015796;ENSRNOG00000018484;ENSRNOG00000033133;ENSRNOG00000048682;ENSRNOG00000058646;ENSRNOG00000059268
positive regulation of transcription by RNA polymerase II	GO:0045944	28	1046	0.000109456	ENSRNOG00000001030;ENSRNOG00000001518;ENSRNOG00000004554;ENSRNOG00000005359;ENSRNOG00000005600;ENSRNOG00000007607;ENSRNOG00000008015;ENSRNOG00000008365;ENSRNOG00000009311;ENSRNOG00000010146;ENSRNOG00000010716;ENSRNOG00000013408;ENSRNOG00000014205;ENSRNOG00000014350;ENSRNOG00000014448;ENSRNOG00000014900;ENSRNOG00000016299;ENSRNOG00000019383;ENSRNOG00000019422;ENSRNOG00000019587;ENSRNOG00000021027;…	55	1046	2.47361e-05	ENSRNOG00000000250;ENSRNOG00000000503;ENSRNOG00000001030;ENSRNOG00000001130;ENSRNOG00000001548;ENSRNOG00000001773;ENSRNOG00000002582;ENSRNOG00000003463;ENSRNOG00000003745;ENSRNOG00000004255;ENSRNOG00000004649;ENSRNOG00000005359;ENSRNOG00000005413;ENSRNOG00000005600;ENSRNOG00000005964;ENSRNOG00000005984;ENSRNOG00000007573;ENSRNOG00000007607;ENSRNOG00000008015;ENSRNOG00000009205;ENSRNOG00000009754;…	63	1046	0.000592773	ENSRNOG00000000250;ENSRNOG00000000503;ENSRNOG00000000506;ENSRNOG00000001030;ENSRNOG00000001130;ENSRNOG00000001153;ENSRNOG00000001773;ENSRNOG00000002520;ENSRNOG00000003463;ENSRNOG00000003745;ENSRNOG00000004255;ENSRNOG00000004500;ENSRNOG00000005359;ENSRNOG00000005413;ENSRNOG00000007573;ENSRNOG00000007607;ENSRNOG00000008015;ENSRNOG00000008292;ENSRNOG00000008533;ENSRNOG00000009205;ENSRNOG00000009311;…
regulation of cell cycle	GO:0051726	21	813	0.0016532	ENSRNOG00000000521;ENSRNOG00000001189;ENSRNOG00000003300;ENSRNOG00000003476;ENSRNOG00000003977;ENSRNOG00000004284;ENSRNOG00000004870;ENSRNOG00000005615;ENSRNOG00000007607;ENSRNOG00000013090;ENSRNOG00000014448;ENSRNOG00000016299;ENSRNOG00000017783;ENSRNOG00000020254;ENSRNOG00000026124;ENSRNOG00000029698;ENSRNOG00000042838;ENSRNOG00000045654;ENSRNOG00000046996;ENSRNOG00000050647;ENSRNOG00000058646	47	813	1.41278e-05	ENSRNOG00000000521;ENSRNOG00000001189;ENSRNOG00000001607;ENSRNOG00000001773;ENSRNOG00000002894;ENSRNOG00000003300;ENSRNOG00000003476;ENSRNOG00000003977;ENSRNOG00000004284;ENSRNOG00000004649;ENSRNOG00000004870;ENSRNOG00000005513;ENSRNOG00000005615;ENSRNOG00000005964;ENSRNOG00000006048;ENSRNOG00000007607;ENSRNOG00000008274;ENSRNOG00000009570;ENSRNOG00000013090;ENSRNOG00000014287;ENSRNOG00000014448;…	49	813	0.00346729	ENSRNOG00000000521;ENSRNOG00000001189;ENSRNOG00000001773;ENSRNOG00000002474;ENSRNOG00000003334;ENSRNOG00000003893;ENSRNOG00000003977;ENSRNOG00000004284;ENSRNOG00000004500;ENSRNOG00000004870;ENSRNOG00000005615;ENSRNOG00000006048;ENSRNOG00000006178;ENSRNOG00000007607;ENSRNOG00000008274;ENSRNOG00000009570;ENSRNOG00000010017;ENSRNOG00000010643;ENSRNOG00000012582;ENSRNOG00000013023;ENSRNOG00000013090;…
negative regulation of growth	GO:0045926	8	223	0.0187625	ENSRNOG00000000521;ENSRNOG00000002773;ENSRNOG00000003476;ENSRNOG00000003687;ENSRNOG00000017783;ENSRNOG00000043451;ENSRNOG00000045654;ENSRNOG00000050647	19	223	0.00017848	ENSRNOG00000000503;ENSRNOG00000000521;ENSRNOG00000001843;ENSRNOG00000003476;ENSRNOG00000003687;ENSRNOG00000008965;ENSRNOG00000009358;ENSRNOG00000010524;ENSRNOG00000014287;ENSRNOG00000015999;ENSRNOG00000017783;ENSRNOG00000018295;ENSRNOG00000019661;ENSRNOG00000020723;ENSRNOG00000043451;ENSRNOG00000045654;ENSRNOG00000050647;ENSRNOG00000050997;ENSRNOG00000051592	19	223	0.00710746	ENSRNOG00000000503;ENSRNOG00000000521;ENSRNOG00000000525;ENSRNOG00000001843;ENSRNOG00000003147;ENSRNOG00000003687;ENSRNOG00000008292;ENSRNOG00000009358;ENSRNOG00000010524;ENSRNOG00000014287;ENSRNOG00000015999;ENSRNOG00000018295;ENSRNOG00000019661;ENSRNOG00000027357;ENSRNOG00000043098;ENSRNOG00000043451;ENSRNOG00000045654;ENSRNOG00000045918;ENSRNOG00000050647
cellular response to organonitrogen compound	GO:0071417	16	506	0.00125319	ENSRNOG00000003476;ENSRNOG00000003897;ENSRNOG00000004327;ENSRNOG00000005600;ENSRNOG00000007607;ENSRNOG00000014205;ENSRNOG00000016281;ENSRNOG00000016299;ENSRNOG00000017783;ENSRNOG00000019018;ENSRNOG00000020410;ENSRNOG00000023509;ENSRNOG00000050006;ENSRNOG00000056457;ENSRNOG00000057347;ENSRNOG00000058646	44	506	8.7247e-10	ENSRNOG00000001548;ENSRNOG00000002393;ENSRNOG00000002946;ENSRNOG00000003463;ENSRNOG00000003476;ENSRNOG00000003897;ENSRNOG00000004139;ENSRNOG00000004255;ENSRNOG00000004649;ENSRNOG00000005275;ENSRNOG00000005513;ENSRNOG00000005600;ENSRNOG00000005964;ENSRNOG00000006048;ENSRNOG00000006859;ENSRNOG00000007607;ENSRNOG00000008837;ENSRNOG00000008965;ENSRNOG00000009565;ENSRNOG00000009570;ENSRNOG00000009754;…	34	506	0.00493756	ENSRNOG00000001153;ENSRNOG00000002393;ENSRNOG00000003463;ENSRNOG00000003897;ENSRNOG00000004049;ENSRNOG00000004139;ENSRNOG00000004255;ENSRNOG00000004500;ENSRNOG00000005275;ENSRNOG00000006048;ENSRNOG00000007607;ENSRNOG00000008619;ENSRNOG00000008837;ENSRNOG00000009570;ENSRNOG00000009754;ENSRNOG00000010574;ENSRNOG00000012582;ENSRNOG00000014187;ENSRNOG00000015415;ENSRNOG00000016281;ENSRNOG00000016356;…
circadian rhythm	GO:0007623	13	197	8.22003e-06	ENSRNOG00000001189;ENSRNOG00000003476;ENSRNOG00000004327;ENSRNOG00000007152;ENSRNOG00000011668;ENSRNOG00000014448;ENSRNOG00000014900;ENSRNOG00000018413;ENSRNOG00000019422;ENSRNOG00000020254;ENSRNOG00000020410;ENSRNOG00000021027;ENSRNOG00000026124	27	197	6.14773e-10	ENSRNOG00000001189;ENSRNOG00000003463;ENSRNOG00000003476;ENSRNOG00000006048;ENSRNOG00000006756;ENSRNOG00000008837;ENSRNOG00000009329;ENSRNOG00000009754;ENSRNOG00000011111;ENSRNOG00000011668;ENSRNOG00000013413;ENSRNOG00000014448;ENSRNOG00000014900;ENSRNOG00000015133;ENSRNOG00000016099;ENSRNOG00000017801;ENSRNOG00000018295;ENSRNOG00000018393;ENSRNOG00000018413;ENSRNOG00000019422;ENSRNOG00000020254;…	24	197	1.23458e-05	ENSRNOG00000000662;ENSRNOG00000001189;ENSRNOG00000003463;ENSRNOG00000006048;ENSRNOG00000006756;ENSRNOG00000008837;ENSRNOG00000009754;ENSRNOG00000011111;ENSRNOG00000011668;ENSRNOG00000013413;ENSRNOG00000014448;ENSRNOG00000014900;ENSRNOG00000017601;ENSRNOG00000017801;ENSRNOG00000018295;ENSRNOG00000018393;ENSRNOG00000018413;ENSRNOG00000019422;ENSRNOG00000020254;ENSRNOG00000021027;ENSRNOG00000027145;…
regulation of macromolecule metabolic process	GO:0060255	73	5002	0.00540709	ENSRNOG00000000321;ENSRNOG00000000521;ENSRNOG00000000529;ENSRNOG00000001030;ENSRNOG00000001128;ENSRNOG00000001189;ENSRNOG00000001518;ENSRNOG00000002343;ENSRNOG00000003300;ENSRNOG00000003476;ENSRNOG00000003687;ENSRNOG00000003897;ENSRNOG00000003977;ENSRNOG00000004554;ENSRNOG00000005359;ENSRNOG00000005600;ENSRNOG00000005615;ENSRNOG00000005700;ENSRNOG00000006604;ENSRNOG00000006787;ENSRNOG00000007152;…	186	5002	2.18422e-06	ENSRNOG00000000250;ENSRNOG00000000321;ENSRNOG00000000461;ENSRNOG00000000503;ENSRNOG00000000521;ENSRNOG00000000891;ENSRNOG00000001030;ENSRNOG00000001128;ENSRNOG00000001130;ENSRNOG00000001172;ENSRNOG00000001189;ENSRNOG00000001414;ENSRNOG00000001548;ENSRNOG00000001773;ENSRNOG00000001843;ENSRNOG00000002232;ENSRNOG00000002343;ENSRNOG00000002393;ENSRNOG00000002572;ENSRNOG00000002582;ENSRNOG00000002894;…	226	5002	0.000107767	ENSRNOG00000000250;ENSRNOG00000000443;ENSRNOG00000000461;ENSRNOG00000000503;ENSRNOG00000000506;ENSRNOG00000000521;ENSRNOG00000000891;ENSRNOG00000000923;ENSRNOG00000000989;ENSRNOG00000001030;ENSRNOG00000001113;ENSRNOG00000001130;ENSRNOG00000001153;ENSRNOG00000001172;ENSRNOG00000001189;ENSRNOG00000001201;ENSRNOG00000001277;ENSRNOG00000001700;ENSRNOG00000001773;ENSRNOG00000001843;ENSRNOG00000002232;…
positive regulation of apoptotic process	GO:0043065	18	475	7.77604e-05	ENSRNOG00000000321;ENSRNOG00000001518;ENSRNOG00000003977;ENSRNOG00000004284;ENSRNOG00000005359;ENSRNOG00000005615;ENSRNOG00000007607;ENSRNOG00000011946;ENSRNOG00000012477;ENSRNOG00000013090;ENSRNOG00000014350;ENSRNOG00000016460;ENSRNOG00000017783;ENSRNOG00000018214;ENSRNOG00000026124;ENSRNOG00000027030;ENSRNOG00000046996;ENSRNOG00000050006	33	475	1.50696e-05	ENSRNOG00000000321;ENSRNOG00000000720;ENSRNOG00000001843;ENSRNOG00000003745;ENSRNOG00000003977;ENSRNOG00000004284;ENSRNOG00000005359;ENSRNOG00000005615;ENSRNOG00000005964;ENSRNOG00000006756;ENSRNOG00000007029;ENSRNOG00000007607;ENSRNOG00000012477;ENSRNOG00000013090;ENSRNOG00000013712;ENSRNOG00000014117;ENSRNOG00000014350;ENSRNOG00000015036;ENSRNOG00000016460;ENSRNOG00000017783;ENSRNOG00000017801;…	29	475	0.0324332	ENSRNOG00000001843;ENSRNOG00000003745;ENSRNOG00000003977;ENSRNOG00000004284;ENSRNOG00000004500;ENSRNOG00000005359;ENSRNOG00000005615;ENSRNOG00000006756;ENSRNOG00000007029;ENSRNOG00000007607;ENSRNOG00000012772;ENSRNOG00000013090;ENSRNOG00000013269;ENSRNOG00000013712;ENSRNOG00000014117;ENSRNOG00000016460;ENSRNOG00000017801;ENSRNOG00000018214;ENSRNOG00000018295;ENSRNOG00000019822;ENSRNOG00000020325;…
neurotransmitter biosynthetic process	GO:0042136	5	83	0.0147717	ENSRNOG00000004327;ENSRNOG00000014205;ENSRNOG00000016299;ENSRNOG00000016460;ENSRNOG00000020410	13	83	9.08954e-06	ENSRNOG00000001130;ENSRNOG00000004649;ENSRNOG00000005275;ENSRNOG00000008837;ENSRNOG00000011222;ENSRNOG00000014205;ENSRNOG00000016299;ENSRNOG00000016460;ENSRNOG00000020410;ENSRNOG00000020679;ENSRNOG00000027145;ENSRNOG00000040287;ENSRNOG00000059714	9	83	0.0322873	ENSRNOG00000001130;ENSRNOG00000005275;ENSRNOG00000008837;ENSRNOG00000011222;ENSRNOG00000014613;ENSRNOG00000016460;ENSRNOG00000027145;ENSRNOG00000040287;ENSRNOG00000059714
cell differentiation	GO:0030154	65	3216	1.55547e-06	ENSRNOG00000000321;ENSRNOG00000000521;ENSRNOG00000000875;ENSRNOG00000001128;ENSRNOG00000001189;ENSRNOG00000001518;ENSRNOG00000001989;ENSRNOG00000002343;ENSRNOG00000002773;ENSRNOG00000003300;ENSRNOG00000003476;ENSRNOG00000003687;ENSRNOG00000003897;ENSRNOG00000004284;ENSRNOG00000004870;ENSRNOG00000004936;ENSRNOG00000005600;ENSRNOG00000006037;ENSRNOG00000006604;ENSRNOG00000007393;ENSRNOG00000007607;…	132	3216	2.39045e-06	ENSRNOG00000000250;ENSRNOG00000000321;ENSRNOG00000000503;ENSRNOG00000000521;ENSRNOG00000000875;ENSRNOG00000000906;ENSRNOG00000001128;ENSRNOG00000001130;ENSRNOG00000001189;ENSRNOG00000001374;ENSRNOG00000001414;ENSRNOG00000001548;ENSRNOG00000001773;ENSRNOG00000001843;ENSRNOG00000001989;ENSRNOG00000002343;ENSRNOG00000002572;ENSRNOG00000002582;ENSRNOG00000002886;ENSRNOG00000002946;ENSRNOG00000003300;…	146	3216	0.0052684	ENSRNOG00000000250;ENSRNOG00000000503;ENSRNOG00000000521;ENSRNOG00000000525;ENSRNOG00000000700;ENSRNOG00000000906;ENSRNOG00000001113;ENSRNOG00000001130;ENSRNOG00000001189;ENSRNOG00000001374;ENSRNOG00000001700;ENSRNOG00000001773;ENSRNOG00000001843;ENSRNOG00000002408;ENSRNOG00000002572;ENSRNOG00000003104;ENSRNOG00000003147;ENSRNOG00000003463;ENSRNOG00000003687;ENSRNOG00000003745;ENSRNOG00000003897;…
[truncated: 1,186 more rows]
