# Supplementary material for: Comprehensive RNA-Seq Profiling Reveals Temporal and Tissue-Specific Changes in Gene Expression in Sprague–Dawley Rats as Response to Heat Stress Challenges
Source: Front Genet. 2021 Apr 9;12:651979. doi: 10.3389/fgene.2021.651979 (PMC8063118; doi:10.3389/fgene.2021.651979)
Supplement: Supplementary Table 11 — Detailed information of genes in rat tissues and their overlapped cow single-nucleotide polymorphisms (SNPs) (P < 0.05). [file Data_Sheet_5.xlsx]

## Sheet: Sheet1
Table S11. Detailed information of genes in rat tissues and their overlapped cow SNPs (P < 0.05).
Phenotype	Rat_gene_ID	Rat_gene_name	Rat_position	Liver_CT vs. H30		Liver_CT vs. H60		Liver_CT vs. H120		Adrenal glands_CT vs. H30		Adrenal glands_CT vs. H60		Adrenal glands_CT vs. H120		Cow_gene_ID	Cow_gene_name	Cow_position	Cow_SNPs_name	SNP_position	SNPs_P value
				Fold change	FDR	Fold change	FDR	Fold change	FDR	Fold change	FDR	Fold change	FDR	Fold change	FDR
RT	ENSRNOG00000030538.5	Slco1b2	4:175814117-175881768	2.05746	5.17963e-07	3.3451	4.79179e-25	2.44831	1.73181e-05	#N/A	#N/A	#N/A	#N/A	#N/A	#N/A	ENSBTAG00000022329	SLCO1B3	chr5:88901347-88970366:-1	Hapmap58253-rs29024365	chr5:88945532-88945532	0.00310692
	ENSRNOG00000020480.5	Fads1	1:226234073-226249138	-2.14572	1.7299e-06	#N/A	#N/A	-2.13791	3.18463e-15	-3.48361	6.03655e-15	-3.34126	9.75267e-13	-3.935	1.83675e-17	ENSBTAG00000022294	FADS1	chr29:40244038-40351218:-1	BovineHD2900012185	chr29:40260517-40260517	0.00999265
	ENSRNOG00000047005.2	Kcnk5	15:4554602-4597000	#N/A	#N/A	#N/A	#N/A	#N/A	#N/A	3.84337	1.34614e-06	3.12488	5.47265e-06	2.60815	0.000986328	ENSBTAG00000011112	KCNK5	chr23:13060754-13101280:-1	ARS-BFGL-NGS-42525	chr23:13081503-13081503	0.0375563
	ENSRNOG00000003897.6	Col1a1	10:82745800-82762789	#N/A	#N/A	#N/A	#N/A	#N/A	#N/A	2.69978	0.000233386	2.54006	0.0467171	2.23026	0.0052803	ENSBTAG00000013103	COL1A1	chr19:36457658-36474513:1	ARS-BFGL-NGS-114136	chr19:36463305-36463305	0.0465367
DS	ENSRNOG00000016460.7	Clu	15:42640145-42665857	#N/A	#N/A	#N/A	#N/A	#N/A	#N/A	2.29763	0.000125375	2.26599	6.42773e-06	2.9286	9.47108e-09	ENSBTAG00000005574	CLU	chr8:11176838-11194518:1	BovineHD0800003656	chr8:11177668-11177668	0.00217837
	ENSRNOG00000020480.5	Fads1	1:226234073-226249138	-2.14572	1.7299e-06	#N/A	#N/A	-2.13791	3.18463e-15	-3.48361	6.03655e-15	-3.34126	9.75267e-13	-3.935	1.83675e-17	ENSBTAG00000022294	FADS1	chr29:40244038-40351218:-1	BovineHD2900012223	chr29:40343451-40343451	0.0082458
	ENSRNOG00000043451.4	Spp1	14:6673685-6679901	#N/A	#N/A	#N/A	#N/A	#N/A	#N/A	7.42777	0.000463886	7.52308	6.00175e-05	4.81159	0.0038784	ENSBTAG00000005260	SPP1	chr6:36693193-36730559:-1	BovineHD0600010225	chr6:36699534-36699534	0.00902693
	ENSRNOG00000016166.4	Pdlim1	1:259308295-259357056	-2.82462	7.33515e-08	-2.93165	7.21614e-09	-2.4616	2.75684e-06	#N/A	#N/A	#N/A	#N/A	#N/A	#N/A	ENSBTAG00000011182	PDLIM1	chr26:16743883-16784813:-1	Hapmap54846-rs29022328	chr26:16753151-16753151	0.0243758
	ENSRNOG00000013408.5	Npas2	9:45901740-46081880	18.7501	0.000364042	#N/A	#N/A	14.304	0.00738183	9.42449	5.69233e-07	6.22847	0.000949937	8.63961	1.26724e-06	ENSBTAG00000019697	NPAS2	chr11:5846769-5977543:1	BovineHD1100002174	chr11:5934487-5934487	0.0343812
RR	ENSRNOG00000014448.8	Arntl	1:178039062-178137465	6.49604	0.00145696	7.55684	0.0010578	9.43649	6.64431e-06	7.4468	2.22209e-06	9.72991	5.38656e-08	17.4711	1.72345e-21	ENSBTAG00000013029	ARNTL	chr15:39286444-39394387:-1	BovineHD1500010853	chr15:39331907-39331907	0.00199902
	ENSRNOG00000005359.7	Csrnp3	3:51883558-52120290	#N/A	#N/A	#N/A	#N/A	#N/A	#N/A	16.9124	2.49385e-05	18.4673	4.85325e-07	8.10174	0.000649143	ENSBTAG00000039091	CSRNP3	chr2:30617671-30798791:-1	ARS-BFGL-BAC-29664	chr2:30635269-30635269	0.0177773
	ENSRNOG00000013408.5	Npas2	9:45901740-46081880	18.7501	0.000364042	#N/A	#N/A	14.304	0.00738183	9.42449	5.69233e-07	6.22847	0.000949937	8.63961	1.26724e-06	ENSBTAG00000019697	NPAS2	chr11:5846769-5977543:1	ARS-BFGL-NGS-64657	chr11:5872611-5872611	0.0220605
	ENSRNOG00000007607.4	Nr4a1	7:142905757-142920216	#N/A	#N/A	11.7268	0.0301593	#N/A	#N/A	2.34421	0.00218095	3.07965	5.4947e-09	2.40375	3.2595e-10	ENSBTAG00000000507	NR4A1	chr5:27820352-27839685:-1	BovineHD0500008150	chr5:27826439-27826439	0.0237722
	ENSRNOG00000015774.5	Mreg	9:79490049-79545024	4.84649	1.734e-13	3.52788	4.6931e-09	2.8651	6.17881e-07	#N/A	#N/A	#N/A	#N/A	#N/A	#N/A	ENSBTAG00000013215	MREG	chr2:103970393-104038722:-1	ARS-BFGL-NGS-23725	chr2:104026376-104026376	0.0387417
Note: RT means rectal temperature, RR means respiration rate score and DS means drooling score, FDR means false discovery rate.
